# Supplementary material for: Higher total faecal short-chain fatty acid concentrations correlate with increasing proportions of butyrate and decreasing proportions of branched-chain fatty acids across multiple human studies
Source: Gut Microbiome (Camb). 2022 Mar 30;3:e2. doi: 10.1017/gmb.2022.1 (PMC11406374; doi:10.1017/gmb.2022.1)
Supplement: Supplementary file 1 [file S2632289722000019sup001.zip]

Archive with 6 entries (6 files):
- S2632289722000019sup001.pdf
- S2632289722000019sup002.pdf
- S2632289722000019sup003.pptx
- S2632289722000019sup004.xlsx
- S2632289722000019sup005.docx
- S2632289722000019sup006.pdf
