# Supplementary material for: Higher total faecal short-chain fatty acid concentrations correlate with increasing proportions of butyrate and decreasing proportions of branched-chain fatty acids across multiple human studies
Source: Gut Microbiome (Camb). 2022 Mar 30;3:e2. doi: 10.1017/gmb.2022.1 (PMC11406374; doi:10.1017/gmb.2022.1)
Supplement: Supplementary file 1 [file S2632289722000019sup001.zip › S2632289722000019sup004.xlsx]

## Sheet: all data
																				SCFA as Concentration													Tidied bacteria%			SCFA%
Study	Vol ID	Duplic.in.Timebugs	Study Diet	Week	Controlled Diet	Habitual diet	old.Background.include	Background.include	Age	Gender	BMI.info	Category	Bacteria measurements	pH y/n	SCFA y/n	Bacteroides y/n	Fprau y/n	Rrec y/n	Intake y/n	Form	Acet	Prop	Isobu	Bu	Isoval	Val	Lact	Succ	Caporate	Fumerate	Total SCFA	pH	Bac.p	Fprau.p	Rrec.p	Ac.p	Prop.p	Isobu.p	Bu.p	Isoval.p	Val.p	log.Isobu.p	log.Isoval.p	log.Val.p	BCSCFA	BCSCFA.p	log.totalbac	BCSCFA.pminus
Timebugs	2	No	Background	1	No	Yes	No	No	47	F	24.6	normal	FISH	No	Yes	No	No	No	Yes	0	71.3	13.9	0.55	17.96	0	1.64	0	0	0.55	0.34	106.24					67.1122	13.0836	0.517696	16.9051	0	1.54367	-0.285925	-4	0.188556	2.19	2.06137		2.06137
Timebugs	2	No	Background	2	No	Yes	Yes	Yes	47	F	24.6	normal	FISH	Yes	Yes	Yes	Yes	Yes	Yes	0	52.54	16.07	1.96	12.1	1.44	2.63	1.72	0.94	1.04	1.82	92.26	7.16	36.8	7.4	11.8	56.9478	17.4182	2.12443	13.1151	1.56081	2.85064	0.327243	0.193349	0.454942	6.03	6.53588	10.5172	6.53588
Timebugs	2	No	Background	3	No	Yes	No	No	47	F	24.6	normal	FISH	No	Yes	No	No	No	Yes	0	21.18	5.97	0.96	4.66	0.69	1.18	1.58	0.56	0.61	0	37.39					56.6462	15.9668	2.56753	12.4632	1.84541	3.15592	0.409516	0.266094	0.499127	2.83	7.56887		7.56887
Timebugs	2	No	Background	4	No	Yes	No	No	47	F	24.6	normal	FISH	No	No	No	No	No	Yes
Timebugs	2	No	Background	5	No	Yes	No	No	47	F	24.6	normal	FISH	Yes	Yes	Yes	Yes	Yes	No	0	58.05	11.22	0.85	10.13	0.51	2.13	1.99	1.15	2.09	1.45	89.57	6.82	39.4	3.5	13.4	64.8096	12.5265	0.948978	11.3096	0.569387	2.37803	-0.0227436	-0.244592	0.376217	3.49	3.89639	10.5289	3.89639
Timebugs	2	No	Background	6	No	Yes	No	No	47	F	24.6	normal	FISH	No	No	No	No	No	No
Timebugs	2	No	Background	7	No	Yes	No	No	47	F	24.6	normal	FISH	No	No	No	No	No	No
Timebugs	2	No	Background	9	No	Yes	No	No	47	F	24.6	normal	FISH	Yes	Yes	Yes	Yes	Yes	Yes	1.12	122.4	24.1	0.88	40.88	12.68	3.12	0	0.78	2.82	0	208.78	6.47	23.4	6.2	5.77	58.6263	11.5433	0.421496	19.5804	6.07338	1.4944	-0.375206	0.78343	0.174466	16.68	7.98927	10.5611	7.98927
Timebugs	2	No	Background	10	No	Yes	No	No	47	F	24.6	normal	FISH	Yes	Yes	No	Yes	Yes	Yes	0	76.55	19.56	1.93	19.21	2.93	3.19	0	0	2.77	0	126.14	7.05		7.8	24	60.6865	15.5066	1.53005	15.2291	2.32282	2.52894	0.184704	0.366015	0.402938	8.05	6.3818	10.3404	6.3818
Timebugs	2	No	Background	11	No	Yes	No	No	47	F	24.6	normal	FISH	Yes	Yes	No	Yes	Yes	Yes	0	58.14	16.32	3.96	11.59	3.41	3.26	9.14	0	0	0	105.82	7.9		5	6.94	54.9424	15.4224	3.7422	10.9526	3.22245	3.0807	0.573127	0.508187	0.48865	10.63	10.0454	10.6513	10.0454
Timebugs	2	No	Background	13	No	Yes	No	No	47	F	24.6	normal	FISH	Yes	Yes	No	Yes	Yes	Yes	0	64.5	18.34	3.39	14.45	2.8	2.81	7.78	0	0	0	114.07	7.01		2.9	9.71	56.5442	16.0778	2.97186	12.6677	2.45463	2.4634	0.473028	0.389987	0.391535	9	7.88989	10.7679	7.88989
Timebugs	6	No	Background	1	No	Yes	No	No	38	F	20.9	normal	FISH	No	Yes	No	No	No	Yes	0	64.15	21.44	2.82	14.86	2.07	6.15	2.75	0	3.9	0	118.14					54.3	18.148	2.387	12.5783	1.75216	5.20569	0.377852	0.243573	0.716478	11.04	9.34485		9.34485
Timebugs	6	No	Background	2	No	Yes	Yes	Yes	38	F	20.9	normal	FISH	Yes	Yes	Yes	Yes	Yes	Yes	0	46.77	14.08	1.65	8.99	1.22	3.82	1.68	0	2.7	0.35	81.26	7.28	21.8	3.5	3.1	57.556	17.3271	2.03052	11.0633	1.50135	4.70096	0.307607	0.176483	0.672187	6.69	8.23283	10.5809	8.23283
Timebugs	6	No	Background	3	No	Yes	No	No	38	F	20.9	normal	FISH	No	Yes	No	No	No	Yes	0	47.55	21.03	2.96	10.73	2.12	4.74	1.87	0	2.22	0.2	93.42					50.8992	22.5112	3.16849	11.4858	2.26932	5.07386	0.500852	0.355896	0.705338	9.82	10.5117		10.5117
Timebugs	6	No	Background	4	No	Yes	No	No	38	F	20.9	normal	FISH	No	Yes	Yes	Yes	Yes	Yes	0	57.28	23.44	3.09	15.74	2.23	5.07	10.22	0	3.36	0	120.43		19.2	9.2	3.58	47.5629	19.4636	2.56581	13.0698	1.8517	4.20991	0.409224	0.26757	0.624273	10.39	8.62742	10.4871	8.62742
Timebugs	6	No	Background	5	No	Yes	No	No	38	F	20.9	normal	FISH	No	Yes	No	No	No	Yes	0	34.25	12.99	1.66	6.71	1.19	2.64	3.59	0	1.42	0	64.45					53.142	20.1552	2.57564	10.4112	1.84639	4.0962	0.410885	0.266324	0.612381	5.49	8.51823		8.51823
Timebugs	6	No	Background	6	No	Yes	No	No	38	F	20.9	normal	FISH	Yes	Yes	Yes	Yes	Yes	Yes	0	27.5	10.99	1.7	5.55	1.29	2.05	4.05	0	0.92	1.79	55.84	7.31	20.8	2.9	2.9	49.2479	19.6812	3.04441	9.93911	2.31017	3.6712	0.483504	0.363644	0.564808	5.04	9.02579	10.4346	9.02579
Timebugs	6	No	Background	7	No	Yes	No	No	38	F	20.9	normal	FISH	No	Yes	No	No	No	Yes	0	39.33	11.48	1.59	7.57	1.24	3.81	5.48	0	3.08	0	73.58					53.452	15.6021	2.16091	10.2881	1.68524	5.17804	0.334637	0.226662	0.714165	6.64	9.02419		9.02419
Timebugs	6	No	Background	9	No	Yes	No	No	38	F	20.9	normal	FISH	Yes	Yes	Yes	Yes	Yes	Yes	0	65.64	21.87	2.31	12.25	0	4.48	0	0	2.65	0	109.2	8.21	19.5	6.2	3.11	60.1099	20.0275	2.11538	11.2179	0	4.10256	0.325389	-4	0.613055	6.79	6.21795	10.6532	6.21795
Timebugs	6	No	Background	10	No	Yes	No	No	38	F	20.9	normal	FISH	Yes	Yes	No	Yes	Yes	Yes	0	91	28.38	3.72	15.9	2.42	6.58	0	0	3.8	0	151.8	6.87		6.2	5.3	59.9473	18.6957	2.45059	10.4743	1.5942	4.33465	0.389271	0.202544	0.636954	12.72	8.37945	10.3385	8.37945
Timebugs	6	No	Background	11	No	Yes	No	No	38	F	20.9	normal	FISH	Yes	Yes	No	Yes	Yes	Yes	0	95.4	27.9	7.72	22.26	9.62	4.92	3.84	0.62	3.12	0	175.4	7.53		17.66	2.54	54.39	15.9065	4.40137	12.691	5.48461	2.80502	0.643588	0.739145	0.447936	22.26	12.691	10.8395	12.691
Timebugs	6	No	Background	13	No	Yes	No	No	38	F	20.9	normal	FISH	Yes	Yes	No	Yes	Yes	Yes	0	105.17	35.69	3.97	27.28	2.74	6.54	0	5.36	4.47	0	191.22	6.03		11.87	1.91	54.9995	18.6644	2.07614	14.2663	1.4329	3.42014	0.317257	0.156217	0.534044	13.25	6.92919	10.6212	6.92919
Timebugs	7	No	Background	1	No	Yes	No	No	62	M	26.3	overweight	FISH	No	Yes	No	No	No	Yes	0	86.75	19.52	2.41	37.19	1.7	2.73	9.19	0	0	0	159.49					54.3921	12.239	1.51107	23.3181	1.0659	1.71171	0.179284	0.0277155	0.233429	6.84	4.28867		4.28867
Timebugs	7	No	Background	2	No	Yes	Yes	Yes	62	M	26.3	overweight	FISH	Yes	Yes	Yes	Yes	Yes	Yes	0	78.78	21.97	2.3	24.43	1.71	2.59	1.73	10.74	0	0.44	144.69	6.36	33.3	7.8	3.5	54.4474	15.1842	1.58961	16.8844	1.18184	1.79003	0.201289	0.0725576	0.252861	6.6	4.56148	10.4814	4.56148
Timebugs	7	No	Background	3	No	Yes	No	No	62	M	26.3	overweight	FISH	No	Yes	No	No	No	Yes	0	119.58	32.53	3.95	35.13	2.83	4.73	13.35	0	0	0	212.1					56.3791	15.3371	1.86233	16.5629	1.33428	2.23008	0.270056	0.125246	0.34832	11.51	5.42669		5.42669
Timebugs	7	No	Background	4	No	Yes	No	No	62	M	26.3	overweight	FISH	No	Yes	Yes	Yes	Yes	Yes	0	155.34	46.95	4.5	61.22	2.97	5.75	14.54	0	0	0	291.27		15.7	3.5	4.63	53.332	16.1191	1.54496	21.0183	1.01967	1.97411	0.188917	0.00846069	0.295372	13.22	4.53874	10.6767	4.53874
Timebugs	7	No	Background	5	No	Yes	No	No	62	M	26.3	overweight	FISH	Yes	Yes	No	No	No	Yes	0	79.33	17.41	1.34	20.2	0.77	1.54	2.74	0	0	0.49	123.82	7.01				64.0688	14.0607	1.08222	16.314	0.62187	1.24374	0.034314	-0.2063	0.0947299	3.65	2.94783		2.94783
Timebugs	7	No	Background	6	No	Yes	No	No	62	M	26.3	overweight	FISH	Yes	Yes	Yes	Yes	Yes	Yes	0	64.46	15.05	0.7	22.26	0.37	1.54	1.91	0.91	0	0.39	107.59	6.56	29.6	4.2	21.7	59.9126	13.9883	0.650618	20.6897	0.343898	1.43136	-0.186674	-0.46357	0.155749	2.61	2.42588	10.3802	2.42588
Timebugs	7	No	Background	7	No	Yes	No	No	62	M	26.3	overweight	FISH	No	Yes	No	No	No	Yes	0	95.42	20.63	2.02	30.99	1.36	2.28	5.71	0	0	0	158.41					60.2361	13.0232	1.27517	19.5632	0.858532	1.4393	0.105569	-0.0662437	0.158152	5.66	3.57301		3.57301
Timebugs	7	No	Background	9	No	Yes	No	No	62	M	26.3	overweight	FISH	Yes	Yes	Yes	Yes	Yes	Yes	0	124.45	44.61	5.5	60.62	3.81	5.12	10.25	0	0	0	254.36	6.03	24	6.3	10.11	48.9267	17.5381	2.16229	23.8324	1.49788	2.0129	0.334914	0.175476	0.303821	14.43	5.67306	10.4265	5.67306
Timebugs	7	No	Background	10	No	Yes	No	No	62	M	26.3	overweight	FISH	Yes	Yes	No	Yes	Yes	Yes	0	155.2	39.66	3.95	42.2	2.51	3.8	0	6.6	0	0	253.92	6.06		9.5	21	61.1216	15.6191	1.55561	16.6194	0.9885	1.49653	0.1919	-0.00502319	0.175087	10.26	4.04064	10.4099	4.04064
Timebugs	7	No	Background	11	No	Yes	No	No	62	M	26.3	overweight	FISH	Yes	Yes	No	Yes	Yes	Yes	0	109.42	26.61	0	28.8	0	1.89	0	0	0	0	166.72	6.82		8.94	10.3	65.631	15.9609	0	17.2745	0	1.13364	-4	-4	0.0544741	1.89	1.13364	10.5587	1.13364
Timebugs	7	No	Background	13	No	Yes	No	No	62	M	26.3	overweight	FISH	Yes	Yes	No	Yes	Yes	Yes	0	99.64	23.64	2.3	24.11	0	2.13	0	6.2	0	0	158.02	7.04		5	9.57	63.0553	14.9601	1.45551	15.2576	0	1.34793	0.163016	-4	0.129668	4.43	2.80344	10.4814	2.80344
Timebugs	8	No	Background	1	No	Yes	No	No	32	M	25.3	overweight	FISH	No	Yes	No	No	No	Yes	0	37.56	10.3	2.04	11.19	1.74	2.1	6.37	0	1.36	0	72.66					51.6928	14.1756	2.8076	15.4005	2.39472	2.89017	0.448335	0.379254	0.460924	5.88	8.09249		8.09249
Timebugs	8	No	Background	2	No	Yes	Yes	Yes	32	M	25.3	overweight	FISH	Yes	Yes	Yes	Yes	Yes	Yes	0	31.67	7.24	1.04	4.84	0.8	0.84	1.99	0	0	0.33	48.75	7.39	16.8	8.2	13.7	64.9641	14.8513	2.13333	9.92821	1.64103	1.72308	0.329059	0.215115	0.236305	2.68	5.49744	10.1959	5.49744
Timebugs	8	No	Background	3	No	Yes	No	No	32	M	25.3	overweight	FISH	No	Yes	No	No	No	Yes	0	76.26	19.37	1.91	9.32	1.55	2.65	2.86	0	1.1	0	115.02					66.3015	16.8405	1.66058	8.10294	1.34759	2.30395	0.22026	0.129558	0.362473	6.11	5.31212		5.31212
Timebugs	8	No	Background	4	No	Yes	No	No	32	M	25.3	overweight	FISH	No	Yes	Yes	Yes	Yes	Yes	0	47.14	14.35	2.22	9.54	1.77	2.07	8.5	0	0.64	0	86.23		18.1	13.1	12.99	54.6677	16.6415	2.57451	11.0634	2.05265	2.40056	0.410695	0.312315	0.380312	6.06	7.02772	10.1875	7.02772
Timebugs	8	No	Background	5	No	Yes	No	No	32	M	25.3	overweight	FISH	No	Yes	No	No	No	Yes	0	62.18	14.4	1.34	8.56	1.04	1.99	3.04	0	1.27	0.47	94.29					65.9455	15.272	1.42115	9.07838	1.10298	2.11051	0.152639	0.0425677	0.324387	4.37	4.63464		4.63464
Timebugs	8	No	Background	6	No	Yes	No	No	32	M	25.3	overweight	FISH	No	Yes	Yes	Yes	Yes	Yes	0	47.84	13.7	1.97	6.98	1.64	2.16	5.55	0	0.55	1.69	82.08		18.1	2.4	6.2	58.2846	16.691	2.4001	8.5039	1.99805	2.63158	0.380229	0.300607	0.420216	5.77	7.02973	10.6212	7.02973
Timebugs	8	No	Background	7	No	Yes	No	No	32	M	25.3	overweight	FISH	No	Yes	No	No	No	Yes	0	35.98	6.73	1.43	1.11	1.23	1.03	6.49	0	0.4	0	54.4					66.1397	12.3713	2.62868	2.04044	2.26103	1.89338	0.419737	0.354306	0.277238	3.69	6.78309		6.78309
Timebugs	8	No	Background	9	No	Yes	No	No	32	M	25.3	overweight	FISH	Yes	Yes	Yes	Yes	Yes	Yes	0	96.64	28.52	2.48	23.12	1.95	3.15	0	0	1.8	0	157.66	6.16	46.5	5.3	7.6	61.2965	18.0896	1.57301	14.6645	1.23684	1.99797	0.19673	0.0923131	0.300589	7.58	4.80781	10.5172	4.80781
Timebugs	8	No	Background	10	No	Yes	No	No	32	M	25.3	overweight	FISH	Yes	Yes	No	Yes	Yes	Yes	0	87.17	21.56	2.76	24.75	2.12	2.8	0	0	1.82	0	142.98	6.44		7.3	10	60.9666	15.079	1.93034	17.3101	1.48272	1.95832	0.285634	0.171061	0.291883	7.68	5.37138	10.1931	5.37138
Timebugs	8	No	Background	11	No	Yes	No	No	32	M	25.3	overweight	FISH	Yes	Yes	No	Yes	Yes	Yes	0	108.77	33.92	5.8	28.96	4.78	5.49	11.98	0	1.51	0	201.21	7.43		6.79	9.79	54.0579	16.858	2.88256	14.3929	2.37563	2.72849	0.459778	0.375778	0.435923	16.07	7.98668	10.673	7.98668
Timebugs	8	No	Background	13	No	Yes	No	No	32	M	25.3	overweight	FISH	Yes	Yes	No	Yes	Yes	Yes	0	85.95	22.54	2.48	17.34	2.03	2.53	0	0	0	0	132.87	6.39		5.4	5.22	64.6873	16.9639	1.86649	13.0503	1.52781	1.90412	0.271025	0.184069	0.279694	7.04	5.29841	10.4281	5.29841
FruitVeg	1	No	Background	0	No	Yes	No	Yes	38	F	17.8	underweight	qPCR	No	Yes	Yes	Yes	Yes	No	1.36107	26.1475	5.86343	1.02288	6.56218	0.972359	1.00434	0	0	1.03496		43.9687		7.47572	19.9912	4.85455	59.4684	13.3355	2.32637	14.9247	2.21148	2.28423	0.366679	0.344683	0.358739	2.99958	6.82208	12.3009	6.82208
FruitVeg	1	No	Background	2	No	Yes	Yes	No	38	F	17.8	underweight	qPCR	No	Yes	Yes	Yes	Yes	No	1.13444	21.9465	4.81623	0.80997	4.78471	0.729628	0.879636	0	0	0.742122		35.8432		4.11361	18.1908	3.46747	61.2291	13.4369	2.25976	13.349	2.03561	2.45412	0.354062	0.308695	0.389896	2.41923	6.74949	12.0065	6.74949
FruitVeg	1	No	FV	6	No	No	No	No	38	F	17.8	underweight	qPCR	No	Yes	Yes	Yes	Yes	No	1.07509	21.0213	5.57425	0.899606	3.53507	0.817576	0.896846	0	0	0.427566		34.2473		8.75943	29.9424	5.53262	61.3809	16.2765	2.62679	10.3222	2.38727	2.61873	0.419426	0.377901	0.418091	2.61403	7.63279	12.1877	7.63279
FruitVeg	4	No	Background	0	No	Yes	No	Yes	44	F	20.72	normal	qPCR	No	No	Yes	Yes	Yes	Yes														5.35698	4.15284	0.213523												11.9678
FruitVeg	4	No	Background	2	No	Yes	Yes	No	44	F	20.72	normal	qPCR	No	Yes	Yes	Yes	Yes	No	0	19.0417	3.20988	1.29646	2.25915	1.4412	1.19828	0	0	0		28.4467		5.57552	3.49193	0.140465	66.9383	11.2838	4.5575	7.94169	5.06633	4.21237	0.658727	0.704693	0.624527	3.93594	13.8362	11.9882	13.8362
FruitVeg	4	No	FV	6	No	No	No	No	44	F	20.72	normal	qPCR	No	Yes	Yes	Yes	Yes	Yes	0	26.8091	6.06829	1.49623	3.95698	1.61032	1.26064	0	0	0		41.2016		8.08474	4.06268	0.43048	65.0682	14.7283	3.63149	9.60394	3.90839	3.0597	0.560085	0.591998	0.485679	4.3672	10.5996	11.8868	10.5996
FruitVeg	4	No	FV	10	No	No	No	No	44	F	20.72	normal	qPCR	No	Yes	Yes	Yes	Yes	No	0	25.7846	4.25028	1.51357	2.76933	1.5976	1.39075	0	0	0		37.3062		6.66988	5.50097	0.431268	69.1162	11.393	4.05717	7.42326	4.28241	3.72795	0.608223	0.631688	0.57147	4.50193	12.0675	11.785	12.0675
FruitVeg	4	No	FV	14	No	No	No	No	44	F	20.72	normal	qPCR	No	Yes	Yes	Yes	Yes	Yes	0	27.8936	4.45135	1.41372	2.71767	1.59996	1.46246	0	0	0.425107		39.9638		7.55696	3.74556	0.558158	69.797	11.1385	3.5375	6.80031	4.00351	3.65946	0.548697	0.602441	0.563417	4.47614	11.2005	11.673	11.2005
FruitVeg	4	No	Washout	20	No	Yes	No	No	44	F	20.72	normal	qPCR	No	Yes	Yes	Yes	Yes	Yes	0	22.941	5.54069	1.66674	3.91215	1.73188	1.51565	0	0	0		37.3081		9.42932	12.08	0.887938	61.4906	14.8512	4.46751	10.4861	4.64212	4.06251	0.650065	0.666716	0.608795	4.91427	13.1721	11.9468	13.1721
FruitVeg	5	No	Background	0	No	Yes	No	Yes	43	F	21.37	normal	qPCR	No	Yes	Yes	Yes	Yes	Yes	1.346	77.7726	19.7164	3.55363	20.2931	3.17139	4.24511	0	0.759	3.38093		134.238		7.46112	10.3259	1.76263	57.9363	14.6876	2.64725	15.1173	2.36251	3.16237	0.422796	0.373374	0.500013	10.9701	8.17214	12.1442	8.17214
FruitVeg	5	No	Background	2	No	Yes	Yes	No	43	F	21.37	normal	qPCR	No	Yes	Yes	Yes	Yes	No	1.29542	58.3087	20.377	2.24499	16.7587	2.14611	4.28742	0	0.715023	1.9362		108.07		11.7833	15.7789	3.11854	53.9548	18.8554	2.07735	15.5074	1.98586	3.96728	0.31751	0.297949	0.598493	8.67852	8.03049	11.9345	8.03049
FruitVeg	5	No	FV	6	No	No	No	No	43	F	21.37	normal	qPCR	No	Yes	Yes	Yes	Yes	Yes	1.07236	61.681	17.4097	1.79871	18.1225	1.68601	3.49116	0	0	3.46109		108.723		15.7905	23.7343	6.12369	56.7325	16.0129	1.65441	16.6686	1.55074	3.21107	0.218642	0.19054	0.50665	6.97588	6.41622	12.1101	6.41622
FruitVeg	5	No	FV	14	No	No	No	No	43	F	21.37	normal	qPCR	No	Yes	Yes	Yes	Yes	Yes	1.05029	51.3804	17.8962	2.76875	20.8765	2.63419	3.40667	0	0	2.34568		102.359		12.5525	13.2904	4.64451	50.1964	17.4838	2.70495	20.3955	2.57349	3.32817	0.432159	0.410523	0.522205	8.80961	8.6066	12.137	8.6066
FruitVeg	5	No	Washout	20	No	Yes	No	No	43	F	21.37	normal	qPCR	No	Yes	Yes	Yes	Yes	Yes	1.19676	74.8213	20.4103	3.12469	27.7956	2.86034	4.16456	0	0	3.46598		137.839		9.50297	21.9061	4.94724	54.2814	14.8073	2.2669	20.1652	2.07512	3.02131	0.355433	0.317044	0.480195	10.1496	7.36333	12.0195	7.36333
FruitVeg	8	No	Background	0	No	Yes	No	Yes	44	F	23.5	normal	qPCR	No	Yes	Yes	Yes	Yes	No	0	32.5342	5.41978	1.68978	8.70365	1.61633	1.61746	0	0	0		51.5812		4.83482	9.42296	0.751252	63.0738	10.5073	3.27595	16.8737	3.13357	3.13575	0.515338	0.496039	0.496342	4.92357	9.54527	11.6704	9.54527
FruitVeg	10	No	Background	0	No	Yes	No	Yes	42	F	25.72	overweight	qPCR	No	Yes	Yes	Yes	Yes	Yes	0	101.701	29.9215	2.71885	54.0762	2.19212	6.13473	0	0	8.93423		205.679		37.1538	15.9373	11.9835	49.4466	14.5477	1.32189	26.2916	1.0658	2.98268	0.121195	0.0276743	0.474606	11.0457	5.37036	11.7289	5.37036
FruitVeg	10	No	Background	2	No	Yes	Yes	No	42	F	25.72	overweight	qPCR	No	Yes	Yes	Yes	Yes	No	0	41.1493	11.7253	2.15803	16.165	2.23225	2.87046	0	0	3.62515		79.9256		10.242	15.1612	5.68188	51.4845	14.6703	2.70005	20.2251	2.79292	3.59141	0.431372	0.446058	0.555266	7.26075	9.08438	11.118	9.08438
FruitVeg	10	No	FV	6	No	No	No	No	42	F	25.72	overweight	qPCR	No	Yes	Yes	Yes	Yes	Yes	0	90.3509	26.3352	4.14594	43.7499	3.54432	6.34336	0	0	7.39969		181.869		28.7356	11.586	10.1662	49.679	14.4803	2.27963	24.0557	1.94883	3.48786	0.357864	0.289773	0.54256	14.0336	7.71632	11.4613	7.71632
FruitVeg	10	No	FV	10	No	No	No	No	42	F	25.72	overweight	qPCR	No	Yes	Yes	Yes	Yes	No	0	61.4038	23.2827	3.66648	19.6169	3.01412	4.30218	0	1.01524	2.60948		118.911		21.492	13.0949	6.75749	51.6385	19.5799	3.08339	16.4972	2.53477	3.61799	0.489028	0.403939	0.558467	10.9828	9.23615	11.9509	9.23615
FruitVeg	10	No	FV	14	No	No	No	No	42	F	25.72	overweight	qPCR	No	Yes	Yes	Yes	Yes	Yes	0	57.2394	26.5702	5.2705	28.942	4.83305	5.46731	0	0	3.00366		131.326		18.8077	12.5318	1.84202	43.5857	20.2322	4.01329	22.0382	3.68019	4.16316	0.603501	0.565871	0.619423	15.5709	11.8566	11.6935	11.8566
FruitVeg	10	No	Washout	20	No	Yes	No	No	42	F	25.72	overweight	qPCR	No	Yes	Yes	Yes	Yes	Yes	0	73.439	17.8851	2.46652	23.1159	2.10638	4.86116	0	0	5.86228		129.736		36.8769	13.4103	8.91994	56.6063	13.7857	1.90118	17.8176	1.62359	3.74695	0.279023	0.210476	0.573678	9.43406	7.27172	11.6212	7.27172
FruitVeg	12	No	Background	0	No	Yes	No	Yes	51	F	27.88	overweight	qPCR	No	Yes	Yes	Yes	Yes	Yes	0	45.1892	8.88849	1.37908	7.16659	1.19894	1.40236	0	0	0		65.2247		14.989	7.278	1.443	69.2824	13.6275	2.11436	10.9875	1.83817	2.15004	0.325179	0.264387	0.332447	3.98039	6.10258	11.0264	6.10258
FruitVeg	12	No	Background	2	No	Yes	Yes	No	51	F	27.88	overweight	qPCR	No	Yes	Yes	Yes	Yes	No	0	42.3487	11.4502	1.30786	6.97099	0.898238	1.35061	0	0	0		64.3266		26.2638	11.6603	4.10742	65.8338	17.8002	2.03315	10.8369	1.39637	2.09962	0.308169	0.145001	0.32214	3.55671	5.52914	11.8079	5.52914
FruitVeg	12	No	FV	6	No	No	No	No	51	F	27.88	overweight	qPCR	No	Yes	Yes	Yes	Yes	Yes	1.39121	45.1909	8.91449	1.38748	7.20837	1.20655	1.39994	0	0	0		66.6989		20.0083	10.9953	1.87843	67.7535	13.3653	2.08021	10.8073	1.80895	2.09889	0.318107	0.257427	0.32199	3.99396	5.98805	11.7135	5.98805
FruitVeg	12	No	FV	10	No	No	No	No	51	F	27.88	overweight	qPCR	No	Yes	Yes	Yes	Yes	No	0	42.3867	11.4519	1.30975	6.97898	0.900136	1.35008	0	0	0		64.3776		26.2687	8.21065	3.22453	65.8408	17.7887	2.03448	10.8407	1.39821	2.09713	0.308453	0.145574	0.321625	3.55997	5.52982	11.0496	5.52982
FruitVeg	12	No	FV	14	No	No	No	No	51	F	27.88	overweight	qPCR	No	Yes	Yes	Yes	Yes	Yes	0	49.2511	11.355	2.20374	9.2707	1.82212	1.96832	0	0	1.05586		76.9268		15.2366	7.09841	0.840096	64.0234	14.7607	2.86472	12.0513	2.36864	2.55869	0.457083	0.374499	0.408018	5.99418	7.79206	11.6356	7.79206
FruitVeg	12	No	Washout	20	No	Yes	No	No	51	F	27.88	overweight	qPCR	No	Yes	Yes	Yes	Yes	Yes	0	41.2808	7.87715	1.45155	6.98359	1.24408	1.41967	0	0	0.458819		60.7157		18.9518	13.7148	1.41019	67.9904	12.9738	2.39074	11.5021	2.04903	2.33823	0.378532	0.311548	0.368887	4.11531	6.778	11.7114	6.778
FruitVeg	13	No	Background	0	No	Yes	No	Yes	41	F	32	obese	qPCR	No	Yes	Yes	Yes	Yes	No	1.21256	51.0017	14.2569	1.80905	10.3067	1.67162	2.13684	0	0	1.0197		83.4151		22.0981	5.29988	3.60994	61.142	17.0915	2.16873	12.3559	2.00398	2.5617	0.336205	0.301894	0.408528	5.61751	6.73441	11.8705	6.73441
FruitVeg	13	No	Background	2	No	Yes	Yes	No	41	F	32	obese	qPCR	No	Yes	Yes	Yes	Yes	No	0	70.8656	16.9001	1.77438	22.5845	1.57369	2.52861	0	0	2.07731		118.304		22.087	15.9263	21.6436	59.9012	14.2853	1.49984	19.0902	1.33021	2.13738	0.176046	0.123919	0.329882	5.87668	4.96743	11.8509	4.96743
FruitVeg	16	No	Background	2	No	Yes	Yes	Yes	43	F	21.3	normal	qPCR	No	Yes	Yes	Yes	Yes	No	1.15705	53.7625	16.6368	2.54428	12.0139	2.42751	2.91495	0	0	0.867256		92.3243		12.4308	13.5113	4.60795	58.2323	18.02	2.75581	13.0127	2.62933	3.1573	0.440249	0.419845	0.499316	7.88674	8.54244	11.9408	8.54244
FruitVeg	18	No	Background	0	No	Yes	No	Yes	44	M	25.94	overweight	qPCR	No	Yes	Yes	Yes	Yes	Yes	0	32.7558	6.28237	1.37834	4.0373	1.20569	1.20598	2.71686	0	0.71769		50.3001		21.3789	9.68956	4.15114	65.1209	12.4898	2.74024	8.02643	2.397	2.39757	0.437789	0.379668	0.379771	3.79001	7.53481	11.7151	7.53481
FruitVeg	18	No	Background	2	No	Yes	Yes	No	44	M	25.94	overweight	qPCR	No	Yes	Yes	Yes	Yes	No	0	26.6834	8.88289	1.94653	7.29584	1.79625	1.80137	0	0	0.718412		49.1247		37.3542	14.2543	2.60344	54.3177	18.0823	3.96242	14.8517	3.65651	3.66693	0.59796	0.563066	0.564302	5.54414	11.2858	11.7347	11.2858
FruitVeg	18	No	FV	6	No	No	No	No	44	M	25.94	overweight	qPCR	No	Yes	Yes	Yes	Yes	Yes	0	58.5804	17.4096	2.26392	24.1422	2.18528	2.85981	0	1.294	0		108.735		21.1385	4.68367	2.4471	53.8743	16.011	2.08205	22.2027	2.00973	2.63007	0.318492	0.303137	0.419967	7.30902	6.72185	11.5954	6.72185
FruitVeg	18	No	FV	10	No	No	No	No	44	M	25.94	overweight	qPCR	No	Yes	Yes	Yes	Yes	No	0	57.1498	20.2426	3.59626	25.7902	3.51447	4.40239	0	1.28454	0		115.98		29.508	10.879	3.493	49.2755	17.4535	3.10075	22.2367	3.03023	3.79581	0.491467	0.481476	0.579304	11.5131	9.9268	11.8251	9.9268
FruitVeg	18	No	FV	14	No	No	No	No	44	M	25.94	overweight	qPCR	No	Yes	Yes	Yes	Yes	Yes	0	77.6118	22.5354	3.55493	26.5347	3.1098	3.61637	0	1.71616	0		138.679		42.7856	4.26717	1.13405	55.965	16.25	2.56342	19.1339	2.24244	2.60773	0.40882	0.350721	0.416262	10.2811	7.41359	11.5336	7.41359
FruitVeg	20	No	Background	0	No	Yes	No	Yes	51	M	26.13	overweight	qPCR	No	Yes	Yes	Yes	Yes	Yes	0	57.6707	14.8874	2.11138	16.3342	1.7927	2.07018	0	1.09555	0.405857		96.368		29.4643	7.33859	37.5933	59.8443	15.4485	2.19096	16.9498	1.86027	2.1482	0.340634	0.269575	0.332075	5.97426	6.19942	10.1897	6.19942
FruitVeg	20	No	Background	2	No	Yes	Yes	No	51	M	26.13	overweight	qPCR	No	Yes	Yes	Yes	Yes	No	0	43.2271	16.5383	2.7555	13.0353	2.5407	2.5918	0	2.19432	0.428782		83.3118		21.2751	14.2737	73.0638	51.8859	19.8511	3.30745	15.6465	3.04963	3.11096	0.519493	0.484246	0.492895	7.88799	9.46804	9.75272	9.46804
FruitVeg	20	No	FV	6	No	No	No	No	51	M	26.13	overweight	qPCR	No	Yes	Yes	Yes	Yes	Yes	0	89.5258	15.4347	1.31671	20.8036	1.03912	1.87562	0	0	0		129.995		21.3732	11.2703	21.0608	68.8684	11.8733	1.01289	16.0033	0.799353	1.44283	0.00556176	-0.0972613	0.159216	4.23145	3.25507	11.3939	3.25507
FruitVeg	20	No	FV	10	No	No	No	No	51	M	26.13	overweight	qPCR	No	Yes	Yes	Yes	Yes	No	3.42583	101.809	16.3581	1.50773	27.6436	1.22127	2.32419	0	0	0.410994		154.701		25.3701	9.22589	20.3	65.8103	10.574	0.97461	17.8691	0.789442	1.50237	-0.0111691	-0.10268	0.176778	5.05319	3.26643	11.0965	3.26643
FruitVeg	20	No	FV	14	No	No	No	No	51	M	26.13	overweight	qPCR	No	Yes	Yes	Yes	Yes	Yes	1.04365	83.426	16.3142	1.97343	24.8242	1.81205	2.76172	0	1.81961	0.546206		134.521		29.0189	20.4299	34.482	62.0171	12.1276	1.46701	18.4538	1.34704	2.053	0.166432	0.129381	0.312389	6.54721	4.86705	9.60729	4.86705
FruitVeg	20	No	Washout	20	No	Yes	No	No	51	M	26.13	overweight	qPCR	No	Yes	Yes	Yes	Yes	No	1.53294	59.487	11.6959	1.5605	12.6822	1.46788	2.02804	0	1.35505	0		91.8094		22.8771	8.26225	29.056	64.794	12.7393	1.69972	13.8136	1.59883	2.20897	0.230377	0.203804	0.344189	5.05642	5.50752	10.5995	5.50752
FruitVeg	23	No	Background	0	No	Yes	No	Yes	42	M	29.65	overweight	qPCR	No	Yes	Yes	Yes	Yes	Yes	0.738406	42.6414	12.639	2.11847	6.90319	2.01241	2.20675	0	0	0.439158		69.6988		15.3659	10.5968	2.69916	61.1796	18.1337	3.03947	9.90431	2.88729	3.16612	0.482798	0.460491	0.500527	6.33763	9.09287	11.8009	9.09287
FruitVeg	23	No	Background	2	No	Yes	Yes	No	42	M	29.65	overweight	qPCR	No	Yes	Yes	Yes	Yes	No	0.732138	67.738	22.2256	3.19563	14.2549	3.08996	3.61178	0	0	0.645344		115.493		16.0032	13.0182	0.925013	58.651	19.244	2.76694	12.3426	2.67544	3.12726	0.442	0.427395	0.495164	9.89737	8.56964	11.6801	8.56964
FruitVeg	23	No	FV	6	No	No	No	No	42	M	29.65	overweight	qPCR	No	Yes	Yes	Yes	Yes	Yes	0.488009	50.9493	15.7435	2.48508	11.3901	2.33791	2.67146	0	0	0.447439		86.5128		14.5195	10.5799	1.5627	58.8923	18.1979	2.8725	13.1658	2.70238	3.08793	0.45826	0.431747	0.489668	7.49445	8.66282	11.7938	8.66282
FruitVeg	23	No	FV	10	No	No	No	No	42	M	29.65	overweight	qPCR	No	Yes	Yes	Yes	Yes	No	1.69242	74.5797	18.076	2.11812	13.362	1.87003	2.68011	0	0	0.820675		115.199		32.3216	13.4881	1.96853	64.7399	15.6911	1.83866	11.5991	1.6233	2.3265	0.264502	0.2104	0.366703	6.66826	5.78847	11.7877	5.78847
FruitVeg	23	No	FV	14	No	No	No	No	42	M	29.65	overweight	qPCR	No	Yes	Yes	Yes	Yes	Yes	0.5744	78.7525	23.1944	3.18161	20.5359	2.67902	3.67129	0	0	1.90298		134.492		17.9738	17.8506	3.55643	58.5555	17.2459	2.36565	15.2692	1.99195	2.72974	0.37395	0.299279	0.436121	9.53191	7.08734	11.8976	7.08734
FruitVeg	23	No	Washout	20	No	Yes	No	No	42	M	29.65	overweight	qPCR	No	Yes	Yes	Yes	Yes	Yes	1.011	43.3068	11.6988	1.71338	7.32448	1.57843	1.87213	0	0	0.33453		68.8396		15.342	18.222	2.67379	62.9098	16.9942	2.48895	10.6399	2.29291	2.71956	0.396017	0.360387	0.434499	5.16395	7.50143	12.155	7.50143
FruitVeg	24	No	Background	2	No	Yes	Yes	Yes	53	M	28.9	overweight	qPCR	No	Yes	Yes	Yes	Yes	No	1.28316	76.1557	21.0028	4.26817	17.5575	4.27824	3.96705	0	0	0.959219		129.472		8.673	11.265	0.642	58.8203	16.2219	3.2966	13.5609	3.30438	3.06402	0.518067	0.51909	0.486292	12.5135	9.665	11.8116	9.665
FruitVeg	24	No	FV	6	No	No	No	No	53	M	28.9	overweight	qPCR	No	Yes	Yes	Yes	Yes	Yes	2.85646	92.3935	19.4451	2.44113	14.4413	2.16706	3.3536	0	0	1.96485		139.063		16.3018	23.4762	1.44226	66.4401	13.9829	1.75541	10.3847	1.55833	2.41157	0.244379	0.192659	0.3823	7.96178	5.72531	11.8343	5.72531
FruitVeg	24	No	FV	10	No	No	No	No	53	M	28.9	overweight	qPCR	No	Yes	Yes	Yes	Yes	No	2.4928	101.469	21.4412	5.3674	21.378	5.10472	4.27136	0	0	2.0229		163.547		15.1354	20.2074	0.453261	62.0425	13.1101	3.28187	13.0715	3.12126	2.6117	0.516121	0.494329	0.416924	14.7435	9.01483	11.9142	9.01483
FruitVeg	24	No	FV	14	No	No	No	No	53	M	28.9	overweight	qPCR	No	Yes	Yes	Yes	Yes	Yes	3.49339	72.9217	11.6995	3.27862	11.4111	3.27413	2.71376	0	0	1.07342		109.866		7.44172	11.1685	1.29095	66.3735	10.6489	2.98421	10.3864	2.98012	2.47007	0.474829	0.474234	0.392709	9.26651	8.4344	11.8169	8.4344
FruitVeg	24	No	Washout	20	No	Yes	No	No	53	M	28.9	overweight	qPCR	No	Yes	Yes	Yes	Yes	Yes	0	86.0752	18.4293	4.69248	14.7001	4.71042	3.87197	1.80566	0	1.29761		135.583		9.63904	25.2597	1.53135	63.4854	13.5927	3.46097	10.8421	3.4742	2.8558	0.539198	0.540855	0.455727	13.2749	9.79097	11.6595	9.79097
FruitVeg	26	No	Background	0	No	Yes	No	Yes	58	M	26.62	overweight	qPCR	No	Yes	Yes	Yes	Yes	Yes	1.01424	69.3751	17.8753	2.46025	21.8891	2.23634	3.30211	0	0	2.08708		120.24		8.99757	8.07389	11.0682	57.6974	14.8664	2.04612	18.2046	1.85991	2.74627	0.310932	0.269491	0.438744	7.9987	6.6523	11.9571	6.6523
FruitVeg	26	No	Background	2	No	Yes	Yes	No	58	M	26.62	overweight	qPCR	No	Yes	Yes	Yes	Yes	No	1.03884	102.737	27.0731	3.40205	46.0081	2.91826	6.16718	0	0	6.65712		196.001		8.20621	11.4613	8.52993	52.4163	13.8127	1.73573	23.4734	1.4889	3.1465	0.239481	0.172865	0.497828	12.4875	6.37113	11.8131	6.37113
FruitVeg	26	No	FV	6	No	No	No	No	58	M	26.62	overweight	qPCR	No	Yes	Yes	Yes	Yes	Yes	1.01418	101.728	29.1691	4.29715	24.5358	3.82174	5.56664	0	0	2.81678		172.95		6.52441	14.5657	3.70918	58.8196	16.8657	2.48463	14.1867	2.20974	3.21865	0.395261	0.344341	0.507674	13.6855	7.91302	12.1629	7.91302
FruitVeg	26	No	FV	10	No	No	No	No	58	M	26.62	overweight	qPCR	No	Yes	Yes	Yes	Yes	No	1.12179	72.8064	15.455	1.47003	14.9972	1.25595	2.7014	0	0	2.58981		112.398		7.36246	16.3099	10.9834	64.7758	13.7503	1.30788	13.343	1.11742	2.40343	0.116569	0.0482171	0.380832	5.42738	4.82874	12.0483	4.82874
FruitVeg	26	No	FV	14	No	No	No	No	58	M	26.62	overweight	qPCR	No	Yes	Yes	Yes	Yes	Yes	0	98.3877	27.5471	3.29314	33.1205	2.82797	5.86017	0	0	6.00689		177.043		10.3122	13.7869	7.45273	55.5726	15.5595	1.86007	18.7076	1.59733	3.31002	0.26953	0.203396	0.51983	11.9813	6.76742	11.7159	6.76742
FruitVeg	26	No	Washout	20	No	Yes	No	No	58	M	26.62	overweight	qPCR	No	Yes	Yes	Yes	Yes	Yes	1.08006	53.6186	14.9536	1.76318	12.1612	1.43287	2.02562	0	0.868065	1.14038		89.0437		9.38437	14.0334	15.4144	60.2161	16.7936	1.98013	13.6576	1.60918	2.27486	0.296694	0.206604	0.356955	5.22167	5.86417	12.1067	5.86417
FruitVeg	31	No	Background	2	No	Yes	Yes	Yes	48	M	30.26	obese	qPCR	No	Yes	Yes	Yes	Yes	No	0	41.703	11.9422	1.65687	5.91877	1.52685	1.26033	0	0	0		64.0079		10.4656	18.4773	5.40912	65.1528	18.6573	2.58853	9.24693	2.38541	1.96903	0.413054	0.377563	0.294252	4.44405	6.94297	11.4624	6.94297
FruitVeg	31	No	Control	14	No	Yes	No	No	48	M	30.26	obese	qPCR	No	Yes	Yes	Yes	Yes	No	0	53.2704	13.1378	1.70607	9.11804	1.38914	1.46375	0	0	0		80.0852		10.474	24.2636	8.79914	66.5172	16.4047	2.13032	11.3854	1.73458	1.82774	0.328445	0.239195	0.261915	4.55897	5.69265	11.7729	5.69265
FruitVeg	33	No	Background	2	No	Yes	Yes	Yes	57	F	23.96	normal	qPCR	No	No	Yes	Yes	Yes	No														9.61585	6.28874	1.9097												11.7084
FruitVeg	33	No	FV	14	No	No	No	No	57	F	23.96	normal	qPCR	No	Yes	Yes	Yes	Yes	Yes	0	55.3493	19.3613	1.27873	14.0271	0.970244	1.1561	0	0	0		92.1427		24.5513	15.575	6.85649	60.069	21.0123	1.38777	15.2232	1.05298	1.25468	0.142317	0.0224199	0.0985327	3.40507	3.69543	11.6177	3.69543
FruitVeg	34	No	Background	2	No	Yes	Yes	Yes	54	M	29.38	overweight	qPCR	No	Yes	Yes	Yes	Yes	No	0	68.7255	16.5951	1.94751	13.8883	1.63709	3.22821	0	0	1.97905		108.001		15.4502	14.4312	6.84179	63.6343	15.3657	1.80324	12.8595	1.51581	2.98906	0.256054	0.180645	0.475534	6.81281	6.30811	11.2788	6.30811
FruitVeg	34	No	Control	14	No	Yes	No	No	54	M	29.38	overweight	qPCR	No	Yes	Yes	Yes	Yes	Yes	0	43.8282	11.2616	2.17549	8.18284	2.15706	2.63203	0	0	1.54172		71.7789		15.1012	12.0254	3.51113	61.06	15.6892	3.03082	11.4001	3.00514	3.66686	0.48156	0.477865	0.564295	6.96458	9.70282	11.1036	9.70282
FruitVeg	36	No	Background	2	No	Yes	Yes	Yes	43	F	27.73	overweight	qPCR	No	Yes	Yes	Yes	Yes	No	0	26.5798	9.16053	1.98872	8.64621	1.79191	2.01935	0	0	0.925825		51.1124		6.54055	2.04589	5.85504	52.0027	17.9223	3.89088	16.9161	3.50583	3.9508	0.590047	0.544791	0.596686	5.79998	11.3475	10.9338	11.3475
FruitVeg	36	No	Control	14	No	Yes	No	No	43	F	27.73	overweight	qPCR	No	Yes	Yes	Yes	Yes	Yes	0	60.5158	15.5945	2.42963	10.8691	2.08761	3.15613	1.74973	0	2.35112		98.7536		12.9554	20.5009	8.54459	61.2796	15.7913	2.46029	11.0063	2.11395	3.19596	0.390987	0.325096	0.504601	7.67336	7.77021	11.6203	7.77021
FruitVeg	37	No	Background	2	No	Yes	Yes	Yes	52	F	28.55	overweight	qPCR	No	Yes	Yes	Yes	Yes	No	0	44.1522	11.3378	1.13004	7.23488	0.906587	1.44797	0	0	1.09212		67.3016		17.9933	19.8941	2.13114	65.6035	16.8462	1.67907	10.7499	1.34705	2.15146	0.22507	0.129384	0.332734	3.4846	5.17759	11.702	5.17759
FruitVeg	37	No	FV	14	No	No	No	No	52	F	28.55	overweight	qPCR	No	Yes	Yes	Yes	Yes	Yes	0	58.5463	15.502	1.64092	11.4991	1.32956	2.5543	0	0	1.81974		92.892		17.6107	15.6747	2.79906	63.0262	16.6882	1.76648	12.379	1.4313	2.74975	0.24711	0.15573	0.439294	5.52479	5.94753	11.8435	5.94753
FruitVeg	38	No	Background	2	No	Yes	Yes	Yes	58	F	25.9	overweight	qPCR	No	Yes	Yes	Yes	Yes	No	0	48.547	7.81586	2.04184	3.31815	2.01177	1.48719	0	0.929377	0.360488		66.5117		3.48829	7.89475	6.85987	72.9902	11.7511	3.06989	4.98882	3.02469	2.23599	0.487123	0.480681	0.349469	5.5408	8.33057	11.5768	8.33057
FruitVeg	38	No	FV	14	No	No	No	No	58	F	25.9	overweight	qPCR	No	No	Yes	Yes	Yes	Yes														13.7328	17.002	6.79556												11.651
FruitVeg	39	No	Background	2	No	Yes	Yes	Yes	41	F	26.61	overweight	qPCR	No	Yes	Yes	Yes	Yes	No	1.27088	63.3513	13.5416	1.75107	16.9666	1.40674	2.77345	0	0.74769	3.90487		105.714		6.72756	11.9978	16.7387	59.9269	12.8097	1.65641	16.0495	1.3307	2.62354	0.219169	0.12408	0.418887	5.93126	5.61065	10.8888	5.61065
FruitVeg	39	No	FV	14	No	No	No	No	41	F	26.61	overweight	qPCR	No	Yes	Yes	Yes	Yes	Yes	0	53.2903	8.4041	0.736907	9.72422	0.586615	1.21963	0	0	2.32754		76.2893		8.46839	17.4422	9.50436	69.8529	11.0161	0.965937	12.7465	0.768935	1.59869	-0.015051	-0.11411	0.203764	2.54315	3.33356	11.5199	3.33356
FruitVeg	40	No	Background	2	No	Yes	Yes	Yes	47	F	20.63	normal	qPCR	No	Yes	Yes	Yes	Yes	No	0	51.0804	13.2889	2.09082	10.7404	1.8251	2.30595	0	0.815705	1.54604		83.6933		18.0861	16.2392	2.86401	61.0328	15.8781	2.49819	12.833	2.18069	2.75523	0.397626	0.338595	0.440158	6.22186	7.43412	11.365	7.43412
FruitVeg	40	No	FV	14	No	No	No	No	47	F	20.63	normal	qPCR	No	Yes	Yes	Yes	Yes	Yes	0	66.5679	17.5265	2.45493	16.7092	2.27872	3.23307	0	0.746307	2.25866		111.775		17.586	10.7073	1.8815	59.5551	15.6801	2.19631	14.9489	2.03866	2.89247	0.341693	0.309345	0.461269	7.96673	7.12744	11.5276	7.12744
FruitVeg	41	No	Background	2	No	Yes	Yes	Yes	42	F	24.22	normal	qPCR	No	Yes	Yes	Yes	Yes	No	1.41673	31.2477	7.43059	1.39658	3.13751	1.24323	1.01073	0	0.812697	0.300393		47.9961		7.18424	12.0385	1.19711	65.1046	15.4817	2.90977	6.537	2.59027	2.10585	0.463859	0.413345	0.323428	3.65054	7.6059	11.4402	7.6059
FruitVeg	41	No	Control	14	No	Yes	No	No	42	F	24.22	normal	qPCR	No	Yes	Yes	Yes	Yes	Yes	0	54.5375	17.5842	2.51071	12.1033	2.10462	2.18375	0	0	0.649869		91.674		10.9738	18.2468	2.2915	59.4907	19.1813	2.73874	13.2026	2.29576	2.38209	0.437551	0.360927	0.376957	6.79909	7.41659	11.4359	7.41659
FruitVeg	42	No	Background	2	No	Yes	Yes	Yes	54	F	23.37	normal	qPCR	No	Yes	Yes	Yes	Yes	No	0	50.2794	10.3286	0.819817	11.0194	0.601321	1.42032	2.2804	0	1.2743		78.0235		23.813	21.5321	5.22189	64.4413	13.2378	1.05073	14.1232	0.770693	1.82038	0.0214915	-0.113119	0.260162	2.84146	3.6418	11.1068	3.6418
FruitVeg	42	No	Control	14	No	Yes	No	No	54	F	23.37	normal	qPCR	No	Yes	Yes	Yes	Yes	Yes	0	38.1599	7.51579	1.30197	3.42897	1.11369	0.953748	0	0.928496	0.504066		53.9066		26.195	11.824	8.08681	70.7889	13.9422	2.41523	6.36094	2.06596	1.76926	0.382958	0.315122	0.247791	3.36941	6.25045	11.4344	6.25045
FruitVeg	43	No	Background	2	No	Yes	Yes	Yes	44	F	24.13	normal	qPCR	No	Yes	Yes	Yes	Yes	No	0	45.8904	11.9358	1.32292	8.84844	1.04358	1.67385	0	0	0.725436		71.4404		20.0163	14.2976	9.17456	64.2359	16.7074	1.85179	12.3858	1.46077	2.343	0.267591	0.164583	0.369772	4.04035	5.65556	11.2063	5.65556
FruitVeg	43	No	FV	14	No	No	No	No	44	F	24.13	normal	qPCR	No	Yes	Yes	Yes	Yes	Yes	0	92.755	21.7189	1.92708	20.524	1.27501	3.3683	0	0	2.92437		144.493		15.7573	12.7741	6.19156	64.1936	15.0312	1.33368	14.2041	0.882404	2.33112	0.125053	-0.0543326	0.367564	6.57038	4.54721	11.6897	4.54721
FruitVeg	45	No	Background	2	No	Yes	Yes	Yes	49	M	29.52	overweight	qPCR	No	Yes	Yes	Yes	Yes	No	0.970225	54.6072	20.323	4.25998	30.2806	4.28022	5.13713	0	0.714161	2.99731		123.57		6.90863	2.82242	0.890283	44.1914	16.4466	3.44743	24.5048	3.4638	4.15727	0.537495	0.539553	0.618808	13.6773	11.0685	11.2483	11.0685
FruitVeg	45	No	FV	14	No	No	No	No	49	M	29.52	overweight	qPCR	No	No	Yes	Yes	Yes	Yes														13.7053	4.68467	0.614645												11.4388
FruitVeg	46	No	Background	2	No	Yes	Yes	Yes	54	M	28.63	overweight	qPCR	No	Yes	Yes	Yes	Yes	No	0.984263	57.5644	17.5062	3.03707	13.904	2.9587	3.2543	0	0	1.04032		100.249		4.91905	18.0925	5.8215	57.4213	17.4627	3.02952	13.8695	2.95135	3.24621	0.481373	0.47002	0.511377	9.25007	9.22707	11.7264	9.22707
FruitVeg	46	No	Control	14	No	Yes	No	No	54	M	28.63	overweight	qPCR	No	Yes	Yes	Yes	Yes	Yes	0	61.3438	19.0763	3.14044	15.0573	3.01524	3.68707	0	0	1.50595		106.826		11.8444	9.46988	3.08743	57.424	17.8573	2.93977	14.0951	2.82257	3.45146	0.468314	0.450645	0.538003	9.84275	9.21381	11.711	9.21381
FruitVeg	47	No	Background	2	No	Yes	Yes	Yes	50	F	28.9	overweight	qPCR	No	Yes	Yes	Yes	Yes	No	0	63.7522	12.1882	1.38285	11.3192	1.11182	1.84896	0	0	2.13213		93.7353		13.7556	27.0092	10.8869	68.013	13.0027	1.47527	12.0757	1.18613	1.97253	0.168873	0.0741322	0.295025	4.34364	4.63394	11.4944	4.63394
FruitVeg	47	No	Control	14	No	Yes	No	No	50	F	28.9	overweight	qPCR	No	No	Yes	Yes	Yes	No														17.2944	18.9303	19.2345												11.601
FruitVeg	48	No	Background	2	No	Yes	Yes	Yes	42	M	34.29	obese	qPCR	No	No	Yes	Yes	Yes	No														17.6434	11.195	1.71148												12.0605
FruitVeg	48	No	FV	14	No	No	No	No	42	M	34.29	obese	qPCR	No	Yes	Yes	Yes	Yes	Yes	0	83.9631	29.2379	3.23341	23.6018	2.20799	3.34493	0	0	0.377209		145.966		37.8617	14.1078	8.23633	57.5222	20.0306	2.21517	16.1693	1.51267	2.29157	0.345407	0.179743	0.360134	8.78632	6.01941	11.3549	6.01941
FruitVeg	49	No	Background	2	No	Yes	Yes	Yes	47	M	22.65	normal	qPCR	No	Yes	Yes	Yes	Yes	No	0	80.5988	15.7231	1.26982	17.3074	0.939772	2.02273	0	2.8341	1.267		121.963		15.9308	16.3832	6.31297	66.0848	12.8917	1.04116	14.1907	0.770541	1.65849	0.017517	-0.113204	0.219712	4.23233	3.47019	11.6082	3.47019
FruitVeg	49	No	Control	14	No	Yes	No	No	47	M	22.65	normal	qPCR	No	Yes	Yes	Yes	Yes	Yes	0	62.7445	15.8485	2.1208	7.75458	1.79313	1.97846	0	0	0.727065		92.967		24.5218	12.362	2.21511	67.4911	17.0474	2.28124	8.34122	1.92878	2.12813	0.358171	0.285282	0.327998	5.89238	6.33814	11.7012	6.33814
FruitVeg	50	No	Background	2	No	Yes	Yes	Yes	57	F	25.31	overweight	qPCR	No	Yes	Yes	Yes	Yes	No	0	56.7231	10.7116	1.20311	8.0473	0.942244	1.72829	0	0	1.53951		80.8951		15.6093	15.2953	3.49701	70.1193	13.2413	1.48724	9.94782	1.16477	2.13645	0.172382	0.0662413	0.329693	3.87364	4.78847	11.3227	4.78847
FruitVeg	50	No	Control	14	No	Yes	No	No	57	F	25.31	overweight	qPCR	No	Yes	Yes	Yes	Yes	Yes	0	97.0928	21.0602	2.7932	31.9816	2.32241	5.06689	0	0	6.56972		166.887		15.8216	18.15	5.08114	58.1788	12.6195	1.67371	19.1636	1.39161	3.03612	0.223679	0.143517	0.482319	10.1825	6.10144	11.5102	6.10144
FruitVeg	53	No	Background	2	No	Yes	Yes	Yes	49	M	30.41	obese	qPCR	No	Yes	Yes	Yes	Yes	No	0	52.8097	13.7504	1.34982	15.9774	1.05808	2.42647	0	0	3.63206		91.0039		23.3947	21.0332	9.42858	58.0301	15.1097	1.48326	17.5568	1.16267	2.66634	0.171216	0.0654575	0.425915	4.83437	5.31227	11.265	5.31227
FruitVeg	53	No	Control	14	No	Yes	No	No	49	M	30.41	obese	qPCR	No	Yes	Yes	Yes	Yes	Yes	0	86.7568	29.1474	2.07161	18.2156	1.60532	3.76851	0	0	2.23168		143.797		42.086	23.1867	4.19404	60.3328	20.2698	1.44065	12.6676	1.11638	2.62072	0.158559	0.047811	0.41842	7.44544	5.17774	11.8548	5.17774
FruitVeg	54	No	Background	2	No	Yes	Yes	Yes	43	F	28.7	overweight	qPCR	No	Yes	Yes	Yes	Yes	No	1.07243	57.2782	11.898	2.08469	4.69161	1.93597	1.58765	0	0.737245	0.442416		81.7283		16.8845	18.4818	4.63157	70.0837	14.558	2.55076	5.7405	2.36879	1.9426	0.406669	0.374527	0.288383	5.60831	6.86215	10.7539	6.86215
FruitVeg	54	No	FV	14	No	No	No	No	43	F	28.7	overweight	qPCR	No	Yes	Yes	Yes	Yes	Yes	0	75.9324	14.9297	1.2595	22.9106	1.03242	2.17519	0	0	1.80073		120.041		16.1193	13.5597	3.78689	63.2556	12.4372	1.04922	19.0857	0.860061	1.81204	0.0208684	-0.0654706	0.258168	4.4671	3.72133	11.3777	3.72133
FruitVeg	55	No	Background	2	No	Yes	Yes	Yes	55	M	36.55	obese	qPCR	No	Yes	Yes	Yes	Yes	No	0	116.225	32.8457	3.47378	51.7794	3.01617	5.36055	0	2.22873	7.19602		222.125		16.3954	7.51303	19.556	52.324	14.787	1.56388	23.3109	1.35787	2.4133	0.194205	0.132858	0.382612	11.8505	5.33506	10.8775	5.33506
FruitVeg	55	No	FV	14	No	No	No	No	55	M	36.55	obese	qPCR	No	Yes	Yes	Yes	Yes	Yes	0	76.9163	25.4206	3.59509	24.4489	3.37983	4.5594	0	0	2.40469		140.725		17.9375	5.83558	10.8419	54.6573	18.0641	2.5547	17.3735	2.40173	3.23994	0.40734	0.380524	0.510537	11.5343	8.19637	11.2185	8.19637
FruitVeg	56	No	Background	2	No	Yes	Yes	Yes	50	F	23.59	normal	qPCR	No	Yes	Yes	Yes	Yes	No	0	83.0152	44.9897	3.59669	23.3352	2.47353	3.48758	0	0	0.661098		161.559		36.6784	10.3441	2.12423	51.3838	27.8472	2.22624	14.4437	1.53104	2.15871	0.347572	0.184986	0.334193	9.55781	5.91599	11.4183	5.91599
FruitVeg	56	No	Control	14	No	Yes	No	No	50	F	23.59	normal	qPCR	No	Yes	Yes	Yes	Yes	Yes	0	59.815	19.9407	1.96267	13.9892	1.62672	2.80483	0	0	1.09107		101.23		15.2518	11.2728	5.20457	59.0881	19.6984	1.93882	13.8192	1.60695	2.77075	0.287538	0.206002	0.442598	6.39422	6.31652	11.8648	6.31652
FruitVeg	58	No	Background	2	No	Yes	Yes	Yes	49	F	29.14	overweight	qPCR	No	Yes	Yes	Yes	Yes	No	0	17.1966	5.6873	2.59628	4.26147	2.68718	2.32226	0	1.41059	0		36.1617		3.99211	0.213573	0.752476	47.5548	15.7274	7.17965	11.7845	7.43101	6.42187	0.856103	0.871048	0.807661	7.60572	21.0325	11.5008
FruitVeg	58	No	FV	14	No	No	No	No	49	F	29.14	overweight	qPCR	No	Yes	Yes	Yes	Yes	Yes	0	24.9188	6.37504	1.59678	5.09469	1.69885	1.47718	0	0	0		41.1613		8.41453	2.09748	9.30264	60.5393	15.4879	3.87932	12.3774	4.12731	3.58877	0.588755	0.615667	0.554945	4.77282	11.5954	11.2362	11.5954
FruitVeg	59	No	Background	2	No	Yes	Yes	Yes	55	M	25.65	overweight	qPCR	No	Yes	Yes	Yes	Yes	No	0	62.7262	14.7021	1.90698	12.4822	1.65942	2.69583	0	0	2.22158		98.3943		13.7714	12.0488	8.28149	63.7498	14.942	1.9381	12.6859	1.6865	2.73982	0.287377	0.226988	0.437723	6.26224	6.36443	11.4232	6.36443
FruitVeg	59	No	FV	14	No	No	No	No	55	M	25.65	overweight	qPCR	No	Yes	Yes	Yes	Yes	Yes	0	72.2511	19.4262	2.8603	18.8257	2.68708	3.00175	0	0	1.92541		120.977		7.43573	10.4323	4.67983	59.7227	16.0577	2.36433	15.5613	2.22114	2.48125	0.373707	0.346576	0.39467	8.54913	7.06671	11.5301	7.06671
FruitVeg	60	No	Background	2	No	Yes	Yes	Yes	45	F	26.86	overweight	qPCR	No	No	Yes	Yes	Yes	No														6.8941	0.767202	0.943904												11.1701
FruitVeg	60	No	Control	14	No	Yes	No	No	45	F	26.86	overweight	qPCR	No	Yes	Yes	Yes	Yes	Yes	0	42.3184	9.75721	1.90174	11.4887	1.92901	2.54821	0	0	4.11234		74.0556		15.6902	7.43083	2.96588	57.1441	13.1755	2.56799	15.5136	2.60482	3.44094	0.409593	0.415777	0.536677	6.37896	8.61375	9.96484	8.61375
FruitVeg	62	No	Background	2	No	Yes	Yes	Yes	53	F	25.67	overweight	qPCR	No	Yes	Yes	Yes	Yes	No	0	37.9075	7.68037	1.16208	2.73302	0.971323	0.814568	0	0	0.31154		51.5804		9.97693	31.6736	2.41045	73.4921	14.8901	2.25294	5.29857	1.88312	1.57922	0.35275	0.274879	0.198443	2.94797	5.71529	11.7344	5.71529
FruitVeg	62	No	Control	14	No	Yes	No	No	53	F	25.67	overweight	qPCR	No	Yes	Yes	Yes	Yes	Yes	0	35.2634	7.93648	1.86199	1.83364	1.83119	1.17292	0	0	0.352991		50.2526		9.22969	10.0693	0.994834	70.1723	15.7932	3.70526	3.64885	3.64397	2.33405	0.568819	0.561574	0.36811	4.86609	9.68327	11.9054	9.68327
778	1	No	K		Yes	No	No	No		M	38.421	obese	FISH	No	Yes	Yes	Yes	Yes	Yes	0	24.72	6.48	1.92	3.36	1.52	1.2	0	0			39.2		24.1	10.6	2.95	63.0612	16.5306	4.89796	8.57143	3.87755	3.06122	0.690015	0.588558	0.485895	4.64	11.8367	0	11.8367
778	1	No	M		Yes	No	Yes	Yes		M	38.421	obese	FISH	No	Yes	Yes	Yes	Yes	Yes	8.4	50.4	14.2	4	16.5	3	2.7	0	0			99.2		19.8	3.45	6.5	50.8065	14.3145	4.03226	16.6331	3.02419	2.72177	0.605548	0.48061	0.434852	9.7	9.77823	0	9.77823
778	1	No	NK		Yes	No	No	No		M	38.421	obese	FISH	No	Yes	Yes	Yes	Yes	Yes	0	43.62	3.06	4.32	7.98	1.5	1.25	0	0			61.73		26.1	4.92	7.04	70.6626	4.95707	6.99822	12.9273	2.42994	2.02495	0.844987	0.385595	0.306414	7.07	11.4531	0	11.4531
778	2	No	K		Yes	No	No	No		M	31.4198	obese	FISH	No	Yes	Yes	Yes	Yes	Yes	0	25.3267	6.14333	1.22667	3.04	1.01667	0.693333	0	0.26			37.7067		26.0333	7.03667	2.52667	67.1676	16.2924	3.25318	8.06223	2.69625	1.83876	0.512308	0.43076	0.264524	2.93667	7.78819	0	7.78819
778	2	No	M		Yes	No	Yes	Yes		M	31.4198	obese	FISH	No	Yes	Yes	Yes	Yes	Yes	0.66	59.34	16.62	2.28	17.04	2.04	2.1	0	1.02			101.1		39	4.05	8.23	58.6944	16.4392	2.25519	16.8546	2.0178	2.07715	0.353184	0.304879	0.317468	6.42	6.35015	0	6.35015
778	2	No	NK		Yes	No	No	No		M	31.4198	obese	FISH	No	Yes	Yes	Yes	Yes	Yes	0	21.36	5.7	1.38	2.46	1.08	0.84	0	0.72			33.54		28.4	15.7	3.65	63.6852	16.9946	4.11449	7.33453	3.22004	2.50447	0.614316	0.507861	0.398716	3.3	9.839	0	9.839
778	3	No	K		Yes	No	No	No		M	31.9069	obese	FISH	No	Yes	Yes	Yes	Yes	Yes	1.23	34.02	15.39	2.04	6.45	1.41	2.01	0	2.22			64.77		49.8	11.09	2.48	52.5243	23.761	3.14961	9.95831	2.17693	3.10329	0.498256	0.337845	0.491822	5.46	8.42983	0	8.42983
778	3	No	M		Yes	No	Yes	Yes		M	31.9069	obese	FISH	No	Yes	Yes	Yes	Yes	Yes	0.57	56.25	16.41	0.9	23.67	0.99	0.78	0	1.29			100.86		38.15	21.75	19.3	55.7704	16.2701	0.892326	23.4682	0.981559	0.773349	-0.0494765	-0.00808377	-0.111624	2.67	2.64723	0	2.64723
778	3	No	NK		Yes	No	No	No		M	31.9069	obese	FISH	No	Yes	Yes	Yes	Yes	Yes	0.36	55.74	17.04	1.82	10.36	1.02	2.16	0	0.44			88.94		36.3391	16.7892	8.65141	62.6715	19.159	2.04632	11.6483	1.14684	2.4286	0.310974	0.059503	0.385357	5	5.62177	0	5.62177
778	4	No	M		Yes	No	Yes	Yes		M	37.113	obese	FISH	No	Yes	Yes	Yes	Yes	Yes	0	50.1	13.95	2.22	16.92	1.71	2.16	0	2.1			89.16		30.7	20.35	11.635	56.1911	15.646	2.48991	18.9771	1.9179	2.42261	0.396183	0.282826	0.384284	6.09	6.83042	0	6.83042
778	4	No	NK		Yes	No	No	No		M	37.113	obese	FISH	No	Yes	Yes	Yes	Yes	Yes	0.87	28.68	6.96	1.83	5.13	1.41	1.2	0	0.51			46.59		31	4.195	4.065	61.5583	14.9388	3.92788	11.0109	3.0264	2.57566	0.594158	0.480926	0.410889	4.44	9.52994	0	9.52994
778	5	No	K		Yes	No	No	No		M	38.6104	obese	FISH	No	Yes	Yes	Yes	Yes	Yes	0	26.88	8.08	2.4	4.4	1.84	1.44	0	0			45.04		32.5	13.2	3.2	59.6803	17.9396	5.3286	9.76909	4.08526	3.19716	0.726613	0.611219	0.504764	5.68	12.611	0	12.611
778	5	No	M		Yes	No	Yes	Yes		M	38.6104	obese	FISH	No	Yes	Yes	Yes	Yes	Yes	0	47.16	17.16	4.02	17.46	3	3.24	0	0.72			92.76		31.6	8.15	15.4	50.8409	18.4994	4.33376	18.8228	3.23415	3.49288	0.636865	0.509761	0.543184	10.26	11.0608	0	11.0608
778	5	No	NK		Yes	No	No	No		M	38.6104	obese	FISH	No	Yes	Yes	Yes	Yes	Yes	0	32.52	13.32	3.8	12.32	2.88	2.64	0	0			67.48		44.5	1.46	17.52	48.1921	19.7392	5.6313	18.2573	4.26793	3.91227	0.750609	0.630217	0.592429	9.32	13.8115	0	13.8115
778	6	No	K		Yes	No	No	No		M			FISH	No	Yes	Yes	Yes	Yes	Yes	0.6	36.88	14.6	2.08	7.68	1.6	1.92	0	0.88			66.24		37.2	6.24	6.73	55.6763	22.0411	3.1401	11.5942	2.41546	2.89855	0.496943	0.383	0.462181	5.6	8.45411	0	8.45411
778	6	No	NK		Yes	No	No	No		M			FISH	No	Yes	Yes	Yes	Yes	Yes	0	42.96	24.72	3.76	5.28	2.84	2.52	0	0			82.08		46.5	15.2	4.43	52.3392	30.117	4.5809	6.43275	3.46004	3.07018	0.66095	0.539081	0.487163	9.12	11.1111	0	11.1111
778	7	No	K		Yes	No	No	No		M	34.221	obese	FISH	No	Yes	Yes	Yes	Yes	No	0	25.44	4.24	1.4	0.76	1.16	0.68	0	0			33.68		49.8	2.67	1.96	75.5344	12.5891	4.15677	2.25653	3.44418	2.019	0.618756	0.537086	0.305137	3.24	9.61995	0	9.61995
778	7	No	M		Yes	No	Yes	Yes		M	34.221	obese	FISH	No	Yes	Yes	Yes	Yes	No	0	48	10.96	2.72	7.92	1.92	2.32	0	2.08			75.92		40.2	4.86	7.43	63.2244	14.4362	3.58272	10.432	2.52898	3.05585	0.554213	0.402945	0.485132	6.96	9.16754	0	9.16754
778	8	No	K		Yes	No	No	No		M	37.6718	obese	FISH	No	Yes	Yes	Yes	Yes	Yes	0.76	59.84	23.72	3.28	9.64	2.08	2.72	0	0			102.04		38.6	13.03	4.05	58.6437	23.2458	3.21443	9.44728	2.03842	2.66562	0.507103	0.309293	0.425798	8.08	7.91846	0	7.91846
778	8	No	M		Yes	No	Yes	Yes		M	37.6718	obese	FISH	No	Yes	Yes	Yes	Yes	Yes	0	78.84	24	4.76	23.96	3.52	6.8	0	0.88			142.76		16.2	16.5	9.94	55.2256	16.8114	3.33427	16.7834	2.46568	4.76324	0.523	0.391936	0.677902	15.08	10.5632	0	10.5632
778	8	No	NK		Yes	No	No	No		M	37.6718	obese	FISH	No	Yes	Yes	Yes	Yes	Yes	0	44.62	17.28	3.98	13.16	3.12	3.28	0	0.22			85.66		29	12.8	11	52.0897	20.1728	4.64628	15.3631	3.64231	3.82909	0.667105	0.561377	0.583096	10.38	12.1177	0	12.1177
778	9	No	K		Yes	No	No	No		M	30.9474	obese	FISH	No	Yes	Yes	Yes	Yes	Yes	0	38.4	8.96	1.92	3.6	1.36	1.36	0	0			55.6		15.9	6.6	2.2	69.0647	16.1151	3.45324	6.47482	2.44604	2.44604	0.538226	0.388464	0.388464	4.64	8.34532	0	8.34532
778	9	No	M		Yes	No	Yes	Yes		M	30.9474	obese	FISH	No	Yes	Yes	Yes	Yes	Yes	0	66.64	12.56	2.12	10.52	1.52	2.68	0	4.08			100.12		29.8	15.8	20.8	66.5601	12.5449	2.11746	10.5074	1.51818	2.67679	0.325815	0.181323	0.427614	6.32	6.31243	0	6.31243
778	9	No	NK		Yes	No	No	No		M	30.9474	obese	FISH	No	Yes	Yes	Yes	Yes	Yes	0	46.96	10.48	1.8	4.24	1.4	1.28	0	4.48			70.64		22.491	22.7909	8.46661	66.4779	14.8358	2.54813	6.00227	1.98188	1.812	0.406222	0.297077	0.258159	4.48	6.34202	0	6.34202
778	10	No	K		Yes	No	No	No		M	33.6493	obese	FISH	No	Yes	Yes	Yes	Yes	Yes	0	23.04	3.64	1.32	1.16	0.76	0.68	0	1.2			31.8		24.1	12.7	0.35	72.4528	11.4465	4.15094	3.6478	2.38994	2.13836	0.618147	0.378386	0.330082	2.76	8.67925	0	8.67925
778	10	No	M		Yes	No	Yes	Yes		M	33.6493	obese	FISH	No	Yes	Yes	Yes	Yes	Yes	0	91.92	32.12	1.84	19.32	1.32	3.12	1.28	7.24			158.16		32.8	11.9	7.65	58.1184	20.3085	1.16338	12.2155	0.834598	1.97269	0.0657212	-0.0785227	0.295058	6.28	3.97066	0	3.97066
778	10	No	NK		Yes	No	No	No		M	33.6493	obese	FISH	No	Yes	Yes	Yes	Yes	Yes	0	51.2	12.24	3.84	10.48	2.72	3.44	0	1.04			84.96		28.3	10.9	4.1	60.2637	14.4068	4.51977	12.3352	3.20151	4.04896	0.655117	0.505354	0.607344	10	11.7702	0	11.7702
778	11	No	K		Yes	No	No	No		M	41.169	severely obese	FISH	No	Yes	Yes	Yes	Yes	No	0	43.12	14.68	2.48	5.64	1.72	1.36	0	0			69		23.7	6.78	3.26	62.4928	21.2754	3.5942	8.17391	2.49275	1.97101	0.555603	0.396679	0.29469	5.56	8.05797	0	8.05797
778	11	No	M		Yes	No	Yes	Yes		M	41.169	severely obese	FISH	No	Yes	Yes	Yes	Yes	No	0	79.28	28.32	2.96	14.39	2	2.88	0	1.6			131.43		40.3	10.7	13.6	60.3211	21.5476	2.25215	10.9488	1.52172	2.19128	0.352597	0.182335	0.340698	7.84	5.96515	0	5.96515
778	12	No	K		Yes	No	No	No		M	36.9866	obese	FISH	No	Yes	Yes	Yes	Yes	Yes	2.32	31.28	15.44	2.32	5.36	1.44	1.6	0	0			59.76		28	6.71	2.4	52.3427	25.8367	3.8822	8.96921	2.40964	2.67738	0.589077	0.381952	0.427709	5.36	8.96921	0	8.96921
778	12	No	M		Yes	No	Yes	Yes		M	36.9866	obese	FISH	No	Yes	Yes	Yes	Yes	Yes	0.4	86.06	29.69	2.84	19.68	2.04	3.44	0	1.92			146.07		40.7	12.75	11.02	58.917	20.3259	1.94427	13.473	1.39659	2.35504	0.288757	0.145069	0.371997	8.32	5.6959	0	5.6959
778	12	No	NK		Yes	No	No	No		M	36.9866	obese	FISH	No	Yes	Yes	Yes	Yes	Yes	0	65.36	20.52	3.28	13.88	2.36	2.32	0	3.52			111.24		27.8	2.93	5.43	58.7558	18.4466	2.94858	12.4775	2.12154	2.08558	0.469613	0.326651	0.319227	7.96	7.1557	0	7.1557
778	13	No	K		Yes	No	No	No		M	38.9114	obese	FISH	No	Yes	Yes	Yes	Yes	Yes	0	42.66	10.98	2.88	6.38	1.22	1.65	0	6.02			71.79		33.7	17.45	4.905	59.4233	15.2946	4.0117	8.88703	1.6994	2.29837	0.603329	0.230296	0.36142	5.75	8.00947	0	8.00947
778	13	No	M		Yes	No	Yes	Yes		M	38.9114	obese	FISH	No	Yes	Yes	Yes	Yes	Yes	0	74.7	19.56	1.2	26.64	0.6	2.12	0	0			124.82		23.6	17.2	6	59.8462	15.6706	0.961384	21.3427	0.480692	1.69845	-0.0171029	-0.318133	0.230052	3.92	3.14052	0	3.14052
778	13	No	NK		Yes	No	No	No		M	38.9114	obese	FISH	No	Yes	Yes	Yes	Yes	Yes	0	58.24	20.76	3.36	15.64	2.12	2.16	0	1.72			104		20.9	14.3	7.5	56	19.9615	3.23077	15.0385	2.03846	2.07692	0.509306	0.309303	0.31742	7.64	7.34615	0	7.34615
778	15	No	K		Yes	No	No	No		M	40.3424	severely obese	FISH	No	Yes	Yes	Yes	Yes	Yes	0	21.2	7.04	1.24	3.16	0.8	0.76	0	0			34.2		33.1	9.1	1.45	61.9883	20.5848	3.62573	9.23977	2.33918	2.22222	0.559396	0.369064	0.346787	2.8	8.18713	0	8.18713
778	15	No	M		Yes	No	Yes	Yes		M	40.3424	severely obese	FISH	No	Yes	Yes	Yes	Yes	Yes	0	30.76	14.24	2.36	7.28	1.52	1.56	0	0			57.72		24.1	13.8	6.79	53.2918	24.6708	4.0887	12.6126	2.6334	2.7027	0.611586	0.420517	0.431798	5.44	9.42481	0	9.42481
778	16	No	K		Yes	No	No	No		M	29.6114	overweight	FISH	No	Yes	Yes	Yes	Yes	Yes	0	37.38	15.4	2.48	6.96	1.58	1.66	0	0.72			66.18		30.6	14.085	4.84	56.4823	23.2699	3.74736	10.5168	2.38743	2.50831	0.573725	0.37793	0.399381	5.72	8.64309	0	8.64309
778	16	No	M		Yes	No	Yes	Yes		M	29.6114	overweight	FISH	No	Yes	Yes	Yes	Yes	Yes	0	37.32	12.2	1.76	8.52	1.24	1.48	0	0			62.52		25.5188	15.9865	13.5041	59.6929	19.5138	2.8151	13.6276	1.98337	2.36724	0.449494	0.297403	0.374243	4.48	7.16571	0	7.16571
778	16	No	NK		Yes	No	No	No		M	29.6114	overweight	FISH	No	Yes	Yes	Yes	Yes	Yes	0	48.12	20.52	3	8.24	1.96	2.72	0	0			84.56		26.0612	20.6318	3.73149	56.9063	24.2668	3.54778	9.74456	2.31788	3.21665	0.549956	0.365091	0.507404	7.68	9.08231	0	9.08231
778	17	No	K		Yes	No	No	No		M	32.2618	obese	FISH	No	Yes	Yes	Yes	Yes	Yes	0	29.56	6.8	1.08	2	0.88	0.8	0	0			41.12		28.1	1.65	4.85	71.8872	16.537	2.62646	4.86381	2.14008	1.94553	0.419371	0.33043	0.289037	2.76	6.71206	0	6.71206
778	17	No	M		Yes	No	Yes	Yes		M	32.2618	obese	FISH	No	Yes	Yes	Yes	Yes	Yes	0	66.24	19.32	0.56	16.44	3.08	3.76	2.56	0			111.96		18.2	18.2	7.64	59.164	17.2562	0.500179	14.6838	2.75098	3.35834	-0.300875	0.439488	0.526125	7.4	6.6095	0	6.6095
778	17	No	NK		Yes	No	No	No		M	32.2618	obese	FISH	No	Yes	Yes	Yes	Yes	Yes	0	22.88	6.48	0.84	1.96	0.72	0.68	0	0			33.56		27.6	12.4	12.2	68.1764	19.3087	2.50298	5.84029	2.14541	2.02622	0.398457	0.331511	0.306687	2.24	6.67461	0	6.67461
778	18	No	K		Yes	No	No	No		M	32.7567	obese	FISH	No	Yes	Yes	Yes	Yes	Yes	0	43.92	8.92	0.8	2.28	0.64	0.72	0	0			57.28		15.4	17.7	3.04	76.676	15.5726	1.39665	3.98045	1.11732	1.25698	0.145087	0.048177	0.0993295	2.16	3.77095	0	3.77095
778	18	No	M		Yes	No	Yes	Yes		M	32.7567	obese	FISH	No	Yes	Yes	Yes	Yes	Yes	0	98.24	40.32	3.2	23.36	2.2	6.56	7.76	0			181.64		27.6184	16.3376	12.2532	54.085	22.1978	1.76173	12.8606	1.21119	3.61154	0.245938	0.0832112	0.557692	11.96	6.58445	0	6.58445
778	18	No	NK		Yes	No	No	No		M	32.7567	obese	FISH	No	Yes	Yes	Yes	Yes	Yes	0	66.96	27.04	0.68	18.84	3.6	4.08	0	0			121.2		28.7	5.84	4.94	55.2475	22.3102	0.561056	15.5446	2.9703	3.36634	-0.250994	0.4728	0.527158	8.36	6.89769	0	6.89769
778	19	No	K		Yes	No	No	No		M	29.6786	overweight	FISH	No	Yes	Yes	Yes	Yes	Yes	0	36.04	8.96	1.52	2.68	1.48	1.56	0	0			52.24		24.1	11.6	6.17	68.9893	17.1516	2.90965	5.13017	2.83308	2.98622	0.46384	0.452259	0.475121	4.56	8.72894	0	8.72894
778	19	No	M		Yes	No	Yes	Yes		M	29.6786	overweight	FISH	No	Yes	Yes	Yes	Yes	Yes	0	57.24	16.8	0.56	28.44	4.12	4.56	1.68	0			113.4		19.3	14.3	15.6	50.4762	14.8148	0.493827	25.0794	3.63316	4.02116	-0.306425	0.560284	0.604352	9.24	8.14815	0	8.14815
778	19	No	NK		Yes	No	No	No		M	29.6786	overweight	FISH	No	Yes	Yes	Yes	Yes	Yes	0	34.88	5.96	1.08	3.92	1	0.8	0	0			47.64		28.7	11.8	12.7	73.2158	12.5105	2.267	8.22838	2.09908	1.67926	0.355452	0.322028	0.225118	2.88	6.04534	0	6.04534
778	20	No	K		Yes	No	No	No		M	41.5187	severely obese	FISH	No	Yes	Yes	Yes	Yes	Yes	0	59.24	15.16	2.08	3.92	1.64	2	0	0			84.04		22.5	11.4	2.38	70.4902	18.039	2.47501	4.66445	1.95145	2.37982	0.393577	0.290358	0.376544	5.72	6.80628	0	6.80628
778	20	No	M		Yes	No	Yes	Yes		M	41.5187	severely obese	FISH	No	Yes	Yes	Yes	Yes	Yes	0	93.12	26.52	0.52	19.96	2.48	4.24	8.84	0			155.68		21.6	16.5	11.9	59.815	17.0349	0.334018	12.8212	1.59301	2.72354	-0.476229	0.202219	0.435133	7.24	4.65057	0	4.65057
778	20	No	NK		Yes	No	No	No		M	41.5187	severely obese	FISH	No	Yes	Yes	Yes	Yes	Yes	0.82	32.53	9.33	0.46	8.58	0.32	1.28	2.04	0			55.36		27	9.53	9.24	58.7608	16.8533	0.830925	15.4986	0.578035	2.31214	-0.0804382	-0.238046	0.364014	2.06	3.7211	0	3.7211
779	1	No	M		Yes	No	Yes	Yes		M	35.8171	obese	FISH	Yes	Yes	Yes	Yes	Yes	Yes		89.0224	22.726	1.29319	30.9525	0.841611	2.49107	1.65389				151.468	5.87	25.23	5.07	10.48	58.773	15.0038	0.853769	20.435	0.555635	1.64461	-0.0686595	-0.25521	0.216064	4.62587	3.05402	10.75	3.05402
779	1	No	MC		Yes	No	No	No		M	35.8171	obese	FISH	Yes	Yes	Yes	Yes	Yes	Yes		37.781	11.8807	1.64775	10.2206	1.33227	1.82562	4.10252				70.5271	6.66	36.32	12.36	11.22	53.5694	16.8456	2.33633	14.4918	1.88902	2.58853	0.368535	0.276238	0.413054	4.80564	6.81389	10.02	6.81389
779	1	No	LC		Yes	No	No	No		M	35.8171	obese	FISH	Yes	Yes	Yes	Yes	Yes	Yes		35.2702	12.4879	1.62686	6.44766	1.2433	1.35276	4.09279				64.9456	6.76	27.1	8.63	0.69	54.3072	19.2282	2.50496	9.92778	1.91438	2.08291	0.398801	0.282027	0.318671	4.22293	6.50225	10.57	6.50225
779	2	No	M		Yes	No	Yes	Yes		M	31.9786	obese	FISH	Yes	Yes	Yes	Yes	Yes	Yes		52.9781	14.3697	1.53491	14.0796	1.16557	1.98351	3.23251				90.7045	6.73	31.5	20.64	14.06	58.4074	15.8423	1.69221	15.5225	1.28502	2.18678	0.228454	0.108909	0.339806	4.68399	5.16401	10.79	5.16401
779	2	No	MC		Yes	No	No	No		M	31.9786	obese	FISH	Yes	Yes	Yes	Yes	Yes	Yes		74.0561	18.347	1.27339	28.4496	0.885044	2.07564	2.61973				128.255	6.61	21.08	10.21	15.16	57.7411	14.305	0.992856	22.182	0.690064	1.61836	-0.00311379	-0.161111	0.209075	4.23407	3.30128	10.63	3.30128
779	2	No	LC		Yes	No	No	No		M	31.9786	obese	FISH	Yes	Yes	Yes	Yes	Yes	Yes		26.2372	7.15605	1.27633	4.35347	0.993557	1.01839	3.3611				44.908	7.91	16.26	10.8	1.56	58.4243	15.9349	2.84209	9.69418	2.21243	2.26773	0.453638	0.344869	0.355591	3.28828	7.32225	10.66	7.32225
779	3	No	M		Yes	No	Yes	Yes		M	41.0091	severely obese	FISH	Yes	Yes	Yes	Yes	Yes	Yes		61.085	19.3986	1.07266	15.4744	0.568996	1.29313	0				98.8927	6.81	32.97	13.64	3.31	61.7689	19.6158	1.08467	15.6476	0.575366	1.30761	0.0352975	-0.240056	0.116478	2.93479	2.96765	10.52	2.96765
779	3	No	MC		Yes	No	No	No		M	41.0091	severely obese	FISH	Yes	Yes	Yes	Yes	Yes	Yes		31.236	10.23	1.14633	4.71578	0.905268	1.11421	1.47661				50.8241	6.83	19.63	9.33	6.93	61.4589	20.1282	2.25547	9.27862	1.78118	2.19228	0.353238	0.250707	0.340896	3.1658	6.22893	10.04	6.22893
779	3	No	LC		Yes	No	No	No		M	41.0091	severely obese	FISH	Yes	Yes	Yes	Yes	Yes	No		32.0173	11.3371	1.71095	5.28713	1.31322	1.18546	5.08325				57.9345	7.38	20.45	12.17	2.46	55.2647	19.5689	2.95325	9.12605	2.26673	2.0462	0.4703	0.355399	0.310949	4.20962	7.26618	10.02	7.26618
779	4	No	M		Yes	No	Yes	Yes		M	33.5968	obese	FISH	Yes	Yes	Yes	Yes	Yes	Yes		27.4295	16.9273	1.18061	9.7645	1.0796	1.45575	1.48453				60.195	6.37	18.63	14.54	15.2	45.5678	28.1207	1.96132	16.2214	1.79351	2.41839	0.292548	0.253704	0.383527	3.71597	6.17322	10.72	6.17322
779	4	No	MC		Yes	No	No	No		M	33.5968	obese	FISH	Yes	Yes	Yes	Yes	Yes	Yes		36.2084	15.797	2.17491	11.2095	1.9449	2.33813	5.96932				76.2986	6.72	23.09	15.01	13.34	47.4562	20.7041	2.85053	14.6916	2.54907	3.06445	0.454926	0.406382	0.486352	6.45795	8.46405	10.29	8.46405
779	4	No	LC		Yes	No	No	No		M	33.5968	obese	FISH	Yes	Yes	Yes	Yes	Yes	Yes		29.6001	14.0253	1.93904	5.2573	1.50423	1.88348	6.1445				63.8078	7.14	36.69	15.61	5.95	46.3895	21.9805	3.03888	8.23926	2.35743	2.95181	0.482713	0.372439	0.470088	5.32675	8.34812	9.61	8.34812
779	5	No	M		Yes	No	Yes	Yes		M	37.5119	obese	FISH	Yes	Yes	Yes	Yes	Yes	Yes		67.2578	20.2473	0.985083	22.2662	0.494495	1.83008	1.67846				114.759	6.7	21.53	11.8	16.91	58.6076	17.6433	0.85839	19.4025	0.430897	1.59471	-0.0663156	-0.365626	0.202682	3.30966	2.884	10.34	2.884
779	5	No	MC		Yes	No	No	No		M	37.5119	obese	FISH	Yes	Yes	Yes	Yes	Yes	Yes		54.9736	10.4945	0.906427	8.50567	0.637845	0.98004	1.8404				81.4618	6.49	24.25	9.64	10.83	67.4839	12.8828	1.1127	10.4413	0.783	1.20307	0.046379	-0.106238	0.0802897	2.52431	3.09877	9.98	3.09877
779	5	No	LC		Yes	No	No	No		M	37.5119	obese	FISH	Yes	Yes	Yes	Yes	Yes	Yes		46.21	14.85	2.03	11.14	1.63	1.45	1.22				78.53	6.8	20.22	26.39	4.94	58.8438	18.91	2.585	14.1857	2.07564	1.84643	0.41246	0.317152	0.266332	5.11	6.50707	10.17	6.50707
779	6	No	M		Yes	No	Yes	Yes		M	35.8999	obese	FISH	Yes	Yes	Yes	Yes	Yes	Yes		83.22	23.64	2	16.85	1.04	0.99	0				127.89	5.54	29.63	8.6	8.58	65.0715	18.4846	1.56384	13.1754	0.813199	0.774103	0.194193	-0.0898032	-0.111201	4.03	3.15115	10.61	3.15115
779	6	No	MC		Yes	No	No	No		M	35.8999	obese	FISH	Yes	Yes	Yes	Yes	Yes	Yes		76.805	19.9378	3.10326	17.458	2.84476	3.83169	8.4305				135.712	6.8	18.45	7.21	7.89	56.5942	14.6913	2.28666	12.8641	2.09617	2.8234	0.359201	0.321427	0.450772	9.7797	7.20623	10.17	7.20623
779	6	No	LC		Yes	No	No	No		M	35.8999	obese	FISH	Yes	Yes	Yes	Yes	Yes	Yes		50.5018	18.3966	2.58191	13.2751	1.91757	2.40136	11.3271				100.401	7.62	17.8	18.4	6.05	50.2999	18.323	2.57159	13.222	1.9099	2.39176	0.410202	0.281011	0.378717	6.90083	6.87325	10.07	6.87325
779	7	No	M		Yes	No	Yes	Yes		M	37.649	obese	FISH	Yes	Yes	Yes	Yes	Yes	Yes		34.4247	11.1664	2.70225	9.76894	2.36165	1.80486	9.7519				71.9807	6.73	21.1	10.08	15.01	47.825	15.513	3.75413	13.5716	3.28094	2.50742	0.57451	0.515999	0.399226	6.86875	9.54249	10.26	9.54249
779	7	No	MC		Yes	No	No	No		M	37.649	obese	FISH	Yes	Yes	Yes	Yes	Yes	Yes		22.7344	9.65185	1.50169	7.42481	1.27745	1.4193	3.54529				47.5548	7.06	15.57	8.33	9.83	47.8067	20.2963	3.15782	15.6132	2.68627	2.98456	0.499387	0.42915	0.47488	4.19844	8.82865	9.94	8.82865
779	7	No	LC		Yes	No	No	No		M	37.649	obese	FISH	Yes	Yes	Yes	Yes	Yes	Yes		27.9426	10.4751	1.60536	5.43825	1.40814	1.35969	4.55159				52.7807	7.12	16.64	7.43	3.34	52.9409	19.8465	3.04157	10.3035	2.6679	2.57611	0.483097	0.426169	0.410964	4.37319	8.28557	10.23	8.28557
779	8	No	M		Yes	No	Yes	Yes		M	42.9809	severely obese	FISH	Yes	Yes	Yes	Yes	Yes	Yes		62.9111	18.3384	0.877069	15.1204	0.545047	1.45641	0				99.2485	5.97	23.78	11.33	8.02	63.3875	18.4773	0.88371	15.2349	0.549174	1.46744	-0.05369	-0.26029	0.166559	2.87852	2.90032	10.44	2.90032
779	8	No	MC		Yes	No	No	No		M	42.9809	severely obese	FISH	Yes	Yes	Yes	Yes	Yes	Yes		63.4691	16.8967	1.95731	18.9062	1.50636	2.11767	4.36454				109.218	5.88	21.42	8.91	2.76	58.1124	15.4707	1.79211	17.3105	1.37923	1.93894	0.253365	0.139635	0.287564	5.58134	5.11028	10.14	5.11028
779	8	No	LC		Yes	No	No	No		M	42.9809	severely obese	FISH	Yes	Yes	Yes	Yes	Yes	Yes		37.7147	11.591	1.27515	4.77021	0.966646	1.24682	3.0833				60.6478	7.02	25.44	14.91	3.95	62.1863	19.112	2.10255	7.86543	1.59387	2.05584	0.322747	0.202452	0.312989	3.48862	5.75226	10.18	5.75226
779	9	No	M		Yes	No	Yes	Yes		M	39.9809	obese	FISH	Yes	Yes	Yes	Yes	Yes	Yes		91.1282	37.347	1.32696	18.5069	0.850886	2.03737	2.83318				154.03	7.27	29.05	6.5	18.94	59.1624	24.2465	0.861494	12.0151	0.552414	1.32271	-0.0647476	-0.257735	0.121464	4.21522	2.73662	10.65	2.73662
779	9	No	MC		Yes	No	No	No		M	39.9809	obese	FISH	Yes	Yes	Yes	Yes	Yes	Yes		83.4218	25.0886	2.25867	27.0036	1.53412	2.69235	4.3502				146.349	6.45	34.3	12.35	18.66	57.0018	17.1429	1.54334	18.4515	1.04826	1.83967	0.188463	0.0204674	0.26474	6.48514	4.43127	10.54	4.43127
779	9	No	LC		Yes	No	No	No		M	39.9809	obese	FISH	Yes	Yes	Yes	Yes	Yes	Yes		54.3758	17.89	1.77247	11.7985	1.12447	1.55129	2.96572				101.309	7.65	30.81	19.17	4.76	53.6734	17.6589	1.74958	11.6461	1.10995	1.53125	0.242933	0.0453021	0.185045	4.44823	4.39077	10.46	4.39077
779	10	No	M		Yes	No	Yes	Yes		M	33.7643	obese	FISH	Yes	Yes	Yes	Yes	Yes	Yes		60.3989	20.0247	1.16361	20.0831	0.755277	2.16947	3.36058				107.956	7.08	39.49	6.03	10.82	55.9479	18.549	1.07786	18.6031	0.699618	2.00959	0.0325626	-0.155139	0.303108	4.08836	3.78707	10.68	3.78707
779	10	No	MC		Yes	No	No	No		M	33.7643	obese	FISH	Yes	Yes	Yes	Yes	Yes	Yes		34.4586	13.1195	2.57571	7.94364	1.93134	2.00641	6.20535				69.0694	7.44	28.96	24.33	5.97	49.8898	18.9947	3.72916	11.501	2.79622	2.90491	0.571611	0.446572	0.463133	6.51345	9.4303	10.61	9.4303
779	10	No	LC		Yes	No	No	No		M	33.7643	obese	FISH	Yes	Yes	Yes	Yes	Yes	Yes		23.16	7.36	1.24	3.32	1.06	1	0				37.14	7.48	28.01	6.33	5.66	62.3586	19.8169	3.33872	8.93915	2.85407	2.69251	0.52358	0.455464	0.430158	3.3	8.8853	10.34	8.8853
779	11	No	M		Yes	No	Yes	Yes		M	28.6979	overweight	FISH	Yes	Yes	Yes	Yes	Yes	Yes		97.6434	12.9386	2.66115	37.8588	2.3208	5.60509	4.69296				163.721	6.35	54.12	8.18	18.02	59.6402	7.90282	1.62542	23.124	1.41754	3.42357	0.210966	0.151534	0.534479	10.587	6.46652	10.13	6.46652
779	11	No	MC		Yes	No	No	No		M	28.6979	overweight	FISH	Yes	Yes	Yes	Yes	Yes	Yes		57.94	15.7857	3.54544	17.3777	3.11652	3.12202	6.15355				107.041	6.73	30.69	8.89	13.42	54.1289	14.7473	3.31223	16.2346	2.91152	2.91666	0.520121	0.46412	0.464886	9.78398	9.14041	10.61	9.14041
779	11	No	LC		Yes	No	No	No		M	28.6979	overweight	FISH	Yes	Yes	Yes	Yes	Yes	Yes		44.9859	12.5693	2.06467	8.62439	1.76725	1.83261	4.00122				77.1052	6.74	23.67	6.96	6.31	58.3434	16.3014	2.67773	11.1852	2.292	2.37676	0.427766	0.360214	0.375986	5.66453	7.34649	9.91	7.34649
779	12	No	M		Yes	No	Yes	Yes		M	35.7855	obese	FISH	Yes	Yes	Yes	Yes	Yes	Yes		58.5894	17.2195	1.81382	15.8384	1.2513	2.15869	1.69559				98.5667	6.7	35.65	18.85	17.49	59.4414	17.4699	1.84019	16.0687	1.2695	2.19008	0.264863	0.103633	0.34046	5.22381	5.29977	10.52	5.29977
779	12	No	MC		Yes	No	No	No		M	35.7855	obese	FISH	Yes	Yes	Yes	Yes	Yes	Yes		56.258	7.36948	2.08957	14.3021	1.99569	2.11414	5.03124				89.1602	6.31	36.1	16.47	22.37	63.0976	8.26544	2.34361	16.0409	2.23831	2.37117	0.369886	0.349921	0.374964	6.1994	6.9531	10.38	6.9531
779	12	No	LC		Yes	No	No	No		M	35.7855	obese	FISH	Yes	Yes	Yes	Yes	Yes	Yes		32.1872	12.5977	2.25364	5.99758	2.06558	1.80002	3.07815				60.141	6.65	29.88	7.74	17.03	53.5196	20.947	3.74727	9.97253	3.43457	2.993	0.573715	0.535872	0.476107	6.11925	10.1748	9.8	10.1748
779	13	No	M		Yes	No	Yes	Yes		M	33.1123	obese	FISH	Yes	Yes	Yes	Yes	Yes	Yes		57.5365	27.0849	2.12626	18.2588	1.51592	2.63064	4.83149				113.985	6.6	29.75	23.6	8.8	50.4775	23.7619	1.86539	16.0186	1.32993	2.30789	0.27077	0.12383	0.363215	6.27281	5.50321	10.6	5.50321
779	13	No	MC		Yes	No	No	No		M	33.1123	obese	FISH	Yes	Yes	Yes	Yes	Yes	Yes		45.3191	20.1274	3.49546	22.4455	3.04274	3.85592	8.31101				107.206	6.59	18.25	21.5	3.13	42.2727	18.7745	3.26049	20.9367	2.8382	3.59672	0.513283	0.453044	0.555906	10.3941	9.69541	10.39	9.69541
779	13	No	LC		Yes	No	No	No		M	33.1123	obese	FISH	Yes	Yes	Yes	Yes	Yes	Yes		49.9358	20.8403	3.49182	17.305	2.87551	3.73551	4.15925				102.36	6.62	27.44	12.82	3.96	48.7846	20.3598	3.41132	16.906	2.80922	3.6494	0.532923	0.448585	0.562221	10.1028	9.86993	10.8	9.86993
779	14	No	M		Yes	No	Yes	Yes		M	29.5349	overweight	FISH	Yes	Yes	Yes	Yes	Yes	Yes		34.3142	11.4908	2.30433	6.15852	2.0419	1.86412	1.68434				60.4097	7.47	23.75	17.74	11.26	56.8025	19.0214	3.8145	10.1946	3.38008	3.0858	0.581438	0.528927	0.489367	6.21035	10.2804	10.44	10.2804
779	14	No	MC		Yes	No	No	No		M	29.5349	overweight	FISH	Yes	Yes	Yes	Yes	Yes	Yes		62.7322	14.1163	2.60728	10.7168	2.10558	2.95697	4.9071				100.847	7.11	27.37	13.22	9.66	62.2054	13.9977	2.58538	10.6268	2.0879	2.93214	0.412525	0.319709	0.467184	7.66983	7.60542	10.48	7.60542
779	14	No	LC		Yes	No	No	No		M	29.5349	overweight	FISH	Yes	Yes	Yes	Yes	Yes	Yes		44.6234	12.2018	3.09386	7.13378	2.66543	2.55241	1.88986				75.227	7.28	11.58	7.18	2.37	59.3183	16.22	4.1127	9.483	3.54318	3.39294	0.614127	0.549393	0.530577	8.3117	11.0488	10.55	11.0488
779	15	No	M		Yes	No	Yes	Yes		M			FISH	Yes	Yes	Yes	Yes	Yes	No		49.53	14.68	1.14	15.3	0.93	2.7	2.57				89.65	6.3	39.22	23.44	13.59	55.2482	16.3748	1.27161	17.0664	1.03737	3.01171	0.104355	0.0159327	0.478813	4.77	5.32069	10.28	5.32069
779	15	No	MC		Yes	No	No	No		M			FISH	Yes	Yes	Yes	Yes	Yes	No		58.7075	20.1275	2.55	17.45	2.2325	4.05	5.5525				113.903	6.61	33.16	16.62	21.5	51.5419	17.6708	2.23876	15.3201	1.96001	3.55567	0.350007	0.292258	0.550922	8.8325	7.75444	10.36	7.75444
779	15	No	LC		Yes	No	No	No		M			FISH	Yes	Yes	Yes	Yes	Yes	No		51.19	20.04	1.9	18.49	1.61	3.38	4.22				102.69	6.49	27.98	20.39	1.28	49.8491	19.515	1.85023	18.0056	1.56783	3.29146	0.267225	0.195298	0.517389	6.89	6.70951	10.61	6.70951
779	16	No	M		Yes	No	Yes	Yes		M	48.4817	severely obese	FISH	Yes	Yes	Yes	Yes	Yes	Yes		58.68	37.88	0.69	6.44	0	0	3.59				107.28	7.07	32.66	3.24	16.65	54.698	35.3095	0.643177	6.00298	0	0	-0.19167	-4	-4	0.69	0.643177	10.37	0.643177
779	16	No	MC		Yes	No	No	No		M	48.4817	severely obese	FISH	Yes	Yes	Yes	Yes	Yes	Yes		66.3467	36.4433	1.89667	13.2967	1.3	2.41667	3.68				125.38	6.93	36.64	22.37	5.32	52.9165	29.0663	1.51273	10.6051	1.03685	1.92747	0.179763	0.0157151	0.284988	5.61333	4.47706	10.4	4.47706
779	16	No	LC		Yes	No	No	No		M	48.4817	severely obese	FISH	Yes	Yes	Yes	Yes	Yes	Yes		31.67	25.005	1.985	6.235	1.615	1.875	5.445				74.745	7.14	13.48	16.29	8.4	42.3707	33.4537	2.6557	8.3417	2.16068	2.50853	0.424178	0.33459	0.399419	5.475	7.3249	10.44	7.3249
779	18	No	M		Yes	No	Yes	Yes		M	27.8764	overweight	FISH	Yes	Yes	Yes	Yes	Yes	Yes		67.3539	33.1676	2.2595	15.1332	1.63097	2.64849	8.33577				130.529	6.85	29.51	8.65	14.55	51.6006	25.4101	1.73103	11.5937	1.2495	2.02904	0.238304	0.0967377	0.30729	6.53895	5.00957	10.69	5.00957
779	18	No	MC		Yes	No	No	No		M	27.8764	overweight	FISH	Yes	Yes	Yes	Yes	Yes	Yes		86.055	30.575	4.02	14.745	2.88	3.335	7.82				151.185	7	32.96	35.82	18.77	56.9203	20.2236	2.65899	9.75295	1.90495	2.20591	0.424717	0.279884	0.343587	10.235	6.76985	10.06	6.76985
779	18	No	LC		Yes	No	No	No		M	27.8764	overweight	FISH	Yes	Yes	Yes	Yes	Yes	Yes		55.787	21.1765	2.36326	10.2354	1.77775	2.66336	1.75716				96.276	6.92	31.37	15.03	5.42	57.9449	21.9957	2.45467	10.6313	1.84652	2.76638	0.389994	0.266354	0.441911	6.80437	7.06757	10.46	7.06757
780	11	No	M		Yes	No	Yes	Yes	27	M	40.2503	severely obese	qPCR	No	Yes	Yes	Yes	Yes	Yes	1.06711	64.9796	16.5491	1.35817	20.6718	0.919677	2.01141	2.01899	2.39879	0	0.136451	112.111		0	0	0	57.96	14.7613	1.21145	18.4387	0.820326	1.79412	0.0833069	-0.0860135	0.253852	4.28926	3.8259	0	3.8259
780	11	No	NSP		Yes	No	No	No	27	M	40.2503	severely obese	qPCR	No	Yes	Yes	Yes	Yes	Yes	0.411564	67.4802	16.0958	1.50941	12.8479	1.11705	1.57945	3.35556	0.351428	0	0.211736	104.96		0	0	0	64.2913	15.3352	1.43808	12.2407	1.06426	1.50481	0.157783	0.0270469	0.177483	4.20591	4.00715	0	4.00715
780	11	No	RS		Yes	No	No	No	27	M	40.2503	severely obese	qPCR	No	Yes	Yes	Yes	Yes	Yes	0	46.5165	13.5539	2.3449	8.67392	1.9131	1.95521	5.55725	0	0	0.278468	80.7932		0	0	0	57.5748	16.776	2.90235	10.7359	2.3679	2.42002	0.462749	0.374363	0.38382	6.21321	7.69027	0	7.69027
780	11	No	WL		Yes	No	No	No	27	M	40.2503	severely obese	qPCR	No	Yes	Yes	Yes	Yes	Yes	0	55.7422	15.9672	2.34481	14.4255	2.00052	2.7701	3.20031	0	0.155927	0.264298	96.8709		0	0	0	57.5427	16.483	2.42055	14.8915	2.06514	2.85958	0.383915	0.31495	0.456303	7.11544	7.34528	0	7.34528
780	12	No	M		Yes	No	Yes	Yes	35	M	43.9593	severely obese	qPCR	No	Yes	Yes	Yes	Yes	Yes	0.839026	86.4892	41.0858	1.09617	17.2029	0.700043	1.08293	1.35339	0	0	0	149.849		0	0	0	57.7174	27.4181	0.731514	11.4801	0.467164	0.722678	-0.135777	-0.33053	-0.141055	2.87914	1.92136	0	1.92136
780	12	No	NSP		Yes	No	No	No	35	M	43.9593	severely obese	qPCR	No	Yes	Yes	Yes	Yes	Yes	0.151135	72.6049	19.3254	1.02153	17.4545	0.653663	1.28227	0.152265	0	0	0.0795715	112.725		0	0	0	64.4087	17.1438	0.906209	15.4841	0.579873	1.13752	-0.0427718	-0.236667	0.0559588	2.95746	2.6236	0	2.6236
780	12	No	RS		Yes	No	No	No	35	M	43.9593	severely obese	qPCR	No	Yes	Yes	Yes	Yes	Yes	0.472604	50.9747	16.178	1.99924	9.88928	1.61165	1.88621	4.85129	0.264954	0.430269	0.229302	88.7875		0	0	0	57.412	18.2211	2.25171	11.1381	1.81517	2.12441	0.352513	0.258918	0.327239	5.4971	6.1913	0	6.1913
780	12	No	WL		Yes	No	No	No	35	M	43.9593	severely obese	qPCR	No	Yes	Yes	Yes	Yes	Yes	0	53.5927	16.4831	1.59701	10.4263	1.22163	1.9011	3.3142	0	0.896549	0.0633894	89.4959		0	0	0	59.8828	18.4177	1.78445	11.65	1.36501	2.12423	0.251505	0.135137	0.327201	4.71974	5.2737	0	5.2737
780	14	No	M		Yes	No	Yes	Yes	44	M	43.0848	severely obese	qPCR	No	Yes	Yes	Yes	Yes	Yes	0.864667	91.9408	31.7608	3.06456	25.9364	1.9398	3.47625	7.12141	0.199111	0	0.152978	166.457		0	0	0	55.234	19.0805	1.84106	15.5815	1.16535	2.08838	0.265067	0.0664547	0.319809	8.48061	5.09478	0	5.09478
780	14	No	NSP		Yes	No	No	No	44	M	43.0848	severely obese	qPCR	No	Yes	Yes	Yes	Yes	Yes	0	72.9358	21.136	1.22813	16.8473	0.844936	1.85241	2.63216	0	0	0.216617	117.693		0	0	0	61.971	17.9585	1.0435	14.3146	0.717913	1.57393	0.0184926	-0.143928	0.196986	3.92548	3.33535	0	3.33535
780	14	No	RS		Yes	No	No	No	44	M	43.0848	severely obese	qPCR	No	Yes	Yes	Yes	Yes	Yes	0.498221	36.9571	12.6573	1.44373	7.86014	1.07227	1.45644	3.42752	0.133151	0	0.418886	65.9248		0	0	0	56.0595	19.1997	2.18997	11.9229	1.62651	2.20924	0.340438	0.211257	0.344242	3.97244	6.02572	0	6.02572
780	14	No	WL		Yes	No	No	No	44	M	43.0848	severely obese	qPCR	No	Yes	Yes	Yes	Yes	Yes	0.211032	56.8474	19.2545	1.65589	14.7059	1.23251	1.98474	2.85492	0	0	0.34154	99.0883		0	0	0	57.3704	19.4316	1.67112	14.8412	1.24385	2.003	0.223008	0.0947677	0.301681	4.87314	4.91797	0	4.91797
780	15	No	M		Yes	No	Yes	Yes	63	M	38.4563	obese	qPCR	No	Yes	Yes	Yes	Yes	Yes	0.320667	81.2673	20.0492	1.82172	41.8316	1.46846	2.78772	3.97316	0	0	0.173514	153.693		0	0	0	52.8763	13.0449	1.1853	27.2176	0.955445	1.81382	0.0738277	-0.0197942	0.258594	6.0779	3.95456	0	3.95456
780	15	No	NSP		Yes	No	No	No	63	M	38.4563	obese	qPCR	No	Yes	Yes	Yes	Yes	Yes	0	128.224	25.3725	1.35145	51.4873	0.863037	2.37729	2.20964	0	0	0	211.885		0	0	0	60.5157	11.9747	0.637824	24.2997	0.407314	1.12197	-0.195299	-0.39007	0.0499823	4.59178	2.16711	0	2.16711
780	15	No	RS		Yes	No	No	No	63	M	38.4563	obese	qPCR	No	Yes	Yes	Yes	Yes	Yes	0.566374	60.7661	14.4307	1.41924	14.2129	1.03477	1.60699	2.5395	0	0	0	96.5765		0	0	0	62.9201	14.9422	1.46955	14.7167	1.07146	1.66396	0.167184	0.029974	0.221143	4.06101	4.20496	0	4.20496
780	15	No	WL		Yes	No	No	No	63	M	38.4563	obese	qPCR	No	Yes	Yes	Yes	Yes	Yes	0	66.807	17.1715	1.81606	11.7382	1.48819	1.83413	5.72616	0	0.34266	0.115754	107.04		0	0	0	62.4133	16.0422	1.69662	10.9662	1.39032	1.7135	0.229585	0.143115	0.233885	5.13838	4.80045	0	4.80045
780	16	No	M		Yes	No	Yes	Yes	62	M	27.941	overweight	qPCR	No	Yes	Yes	Yes	Yes	Yes	0	72.8295	25.8902	2.02032	15.0959	1.38805	2.38766	3.95676	0.621171	0.447847	0.0822481	124.72		0	0	0	58.3946	20.7587	1.61989	12.1039	1.11294	1.91442	0.209486	0.0464709	0.282038	5.79603	4.64725	0	4.64725
780	16	No	NSP		Yes	No	No	No	62	M	27.941	overweight	qPCR	No	Yes	Yes	Yes	Yes	Yes	7.51639	108.301	31.2589	0.860544	20.9089	0.784309	1.5779	0.317604	38.0564	0	0.0471362	209.629		0	0	0	51.6632	14.9115	0.410507	9.97424	0.374141	0.75271	-0.386679	-0.426965	-0.123373	3.22275	1.53736	0	1.53736
780	16	No	RS		Yes	No	No	No	62	M	27.941	overweight	qPCR	No	Yes	Yes	Yes	Yes	Yes	0.408229	62.3039	17.8769	1.34713	13.3247	0.883113	2.14235	2.06018	0.467074	1.75347	0	102.567		0	0	0	60.7446	17.4294	1.31342	12.9912	0.86101	2.08873	0.118403	-0.0649917	0.319882	4.37259	4.26316	0	4.26316
780	16	No	WL		Yes	No	No	No	62	M	27.941	overweight	qPCR	No	Yes	Yes	Yes	Yes	Yes	1.18773	108.093	22.8324	2.14162	13.0409	1.58268	1.77618	6.83272	0.415914	0.387581	0	158.29		0	0	0	68.2876	14.4244	1.35297	8.23857	0.999855	1.1221	0.131288	-6.29669e-05	0.0500332	5.50048	3.47493	0	3.47493
780	17	No	M		Yes	No	Yes	Yes	52	M	43.3488	severely obese	qPCR	No	Yes	Yes	Yes	Yes	Yes	0	61.1114	17.864	2.29777	20.717	1.81608	2.49061	4.88019	0	0	0.306107	111.483		0	0	0	54.8168	16.0239	2.06109	18.5831	1.62901	2.23407	0.314097	0.211925	0.349097	6.60446	5.92418	0	5.92418
780	17	No	NSP		Yes	No	No	No	52	M	43.3488	severely obese	qPCR	No	Yes	Yes	Yes	Yes	Yes	0.296009	41.2052	12.26	1.03934	8.71967	0.816924	1.03773	2.43064	0	0	0	67.8055		0	0	0	60.7697	18.0811	1.53283	12.8598	1.2048	1.53045	0.185494	0.0809167	0.18482	2.894	4.26809	0	4.26809
780	17	No	RS		Yes	No	No	No	52	M	43.3488	severely obese	qPCR	No	Yes	Yes	Yes	Yes	Yes	10.6782	45.5326	11.7842	1.31632	5.64657	1.03705	1.21673	4.53598	0.264913	0.242554	0	82.2551		0	0	0	55.3554	14.3263	1.60028	6.8647	1.26077	1.47922	0.204197	0.100637	0.170032	3.5701	4.34027	0	4.34027
780	17	No	WL		Yes	No	No	No	52	M	43.3488	severely obese	qPCR	No	Yes	Yes	Yes	Yes	Yes	0.357001	49.6556	11.214	1.69492	6.56667	1.47217	1.55262	4.6928	1.45924	0.488686	0.0512397	79.205		0	0	0	62.6925	14.1582	2.13991	8.29073	1.85868	1.96025	0.330396	0.269205	0.292312	4.7197	5.95884	0	5.95884
780	18	No	M		Yes	No	Yes	Yes	50	M	37.5772	obese	qPCR	No	Yes	Yes	Yes	Yes	Yes	0	116.268	38.911	1.70506	51.5759	1.15128	3.31899	3.21787	0.970418	0	0.0638329	217.182		0	0	0	53.5347	17.9163	0.785085	23.7478	0.530101	1.5282	-0.105083	-0.275641	0.184182	6.17533	2.84339	0	2.84339
780	18	No	NSP		Yes	No	No	No	50	M	37.5772	obese	qPCR	No	Yes	Yes	Yes	Yes	Yes	0	71.2609	25.2968	0.694108	35.0103	0.418348	1.87417	0	1.19533	0	0.59305	136.343		0	0	0	52.2659	18.5538	0.50909	25.6781	0.306835	1.3746	-0.293206	-0.513095	0.138175	2.98662	2.19052	0	2.19052
780	18	No	RS		Yes	No	No	No	50	M	37.5772	obese	qPCR	No	Yes	Yes	Yes	Yes	Yes	3.35862	103.238	33.3981	0.963306	39.0821	0.806247	1.82461	0.283953	0.582502	0	0	183.538		0	0	0	56.2491	18.1969	0.524855	21.2938	0.439282	0.994136	-0.279961	-0.357257	-0.00255416	3.59417	1.95827	0	1.95827
780	18	No	WL		Yes	No	No	No	50	M	37.5772	obese	qPCR	No	Yes	Yes	Yes	Yes	Yes	0.381534	68.8484	22.1198	1.16688	16.9089	0.999434	1.64759	2.06839	0.527163	0	0	114.668		0	0	0	60.0414	19.2903	1.01762	14.7459	0.871588	1.43683	0.00758416	-0.0596888	0.157405	3.8139	3.32603	0	3.32603
780	19	No	M		Yes	No	Yes	Yes	57	M	38.14	obese	qPCR	No	Yes	Yes	Yes	Yes	Yes	0	52.0202	17.2992	2.33122	10.9589	2.02031	2.54854	5.52042	0	1.10789	0	93.8066		0	0	0	55.4548	18.4413	2.48513	11.6824	2.15369	2.7168	0.395349	0.333183	0.434058	6.90006	7.35562	0	7.35562
780	19	No	NSP		Yes	No	No	No	57	M	38.14	obese	qPCR	No	Yes	Yes	Yes	Yes	Yes	0	64.2089	18.428	1.68505	14.9837	1.36457	2.51111	3.27422	0	1.36458	0.0529874	107.873		0	0	0	59.5226	17.0831	1.56206	13.8901	1.26498	2.32784	0.193699	0.102083	0.366953	5.56073	5.15488	0	5.15488
780	19	No	RS		Yes	No	No	No	57	M	38.14	obese	qPCR	No	Yes	Yes	Yes	Yes	Yes	0	54.819	14.1396	2.22045	8.00768	1.96798	2.49101	6.01558	0.907689	1.24739	0.696067	92.5124		0	0	0	59.2558	15.284	2.40016	8.65579	2.12726	2.69262	0.38024	0.327821	0.430175	6.67943	7.22005	0	7.22005
780	19	No	WL		Yes	No	No	No	57	M	38.14	obese	qPCR	No	Yes	Yes	Yes	Yes	Yes	0	44.482	12.3194	1.50738	9.32985	1.34144	1.77524	4.11573	0	0.924651	0	75.7956		0	0	0	58.6867	16.2534	1.98874	12.3092	1.76981	2.34214	0.298579	0.247927	0.369613	4.62406	6.1007	0	6.1007
780	20	No	M		Yes	No	Yes	Yes	53	M	40.36	severely obese	qPCR	No	Yes	Yes	Yes	Yes	Yes	0	95.2415	20.0617	1.09215	33.8052	0.735851	2.63235	1.62545	0	1.98347	0	157.178		0	0	0	60.5948	12.7637	0.69485	21.5076	0.468165	1.67476	-0.158109	-0.329601	0.223952	4.46035	2.83777	0	2.83777
780	20	No	NSP		Yes	No	No	No	53	M	40.36	severely obese	qPCR	No	Yes	Yes	Yes	Yes	Yes	0	97.6039	19.2654	1.08239	36.4551	0.927733	2.48524	1.94722	0	1.43042	0	161.197		0	0	0	60.5493	11.9515	0.67147	22.6152	0.575526	1.54174	-0.172973	-0.239935	0.18801	4.49537	2.78873	0	2.78873
780	20	No	RS		Yes	No	No	No	53	M	40.36	severely obese	qPCR	No	Yes	Yes	Yes	Yes	Yes	0	62.2622	11.1585	1.01263	15.5939	0.83402	2.6769	1.89981	0.189214	4.58841	0	100.216		0	0	0	62.1283	11.1345	1.01045	15.5603	0.832226	2.67114	0.00451429	-0.0797587	0.426696	4.52354	4.51381	0	4.51381
780	20	No	WL		Yes	No	No	No	53	M	40.36	severely obese	qPCR	No	Yes	Yes	Yes	Yes	Yes	0	51.1756	12.9511	1.8084	12.0495	1.60601	2.07335	4.66737	1.99051	0.821123	0.221034	89.364		0	0	0	57.2665	14.4925	2.02363	13.4836	1.79716	2.32012	0.306131	0.254587	0.365511	5.48776	6.14091	0	6.14091
780	22	No	M		Yes	No	Yes	Yes	73	M	51.2948	severely obese	qPCR	No	Yes	Yes	Yes	Yes	Yes	0	74.4104	28.8683	2.23505	21.7846	1.99663	2.92999	5.20613	0	0	0	137.431		0	0	0	54.1438	21.0056	1.6263	15.8513	1.45283	2.13197	0.211202	0.162214	0.328781	7.16167	5.2111	0	5.2111
780	22	No	NSP		Yes	No	No	No	73	M	51.2948	severely obese	qPCR	No	Yes	Yes	Yes	Yes	Yes	0	67.3415	18.7912	2.23677	22.0301	1.95549	2.88695	5.52384	0	0	0	120.766		0	0	0	55.762	15.56	1.85215	18.242	1.61924	2.39054	0.267677	0.209311	0.378495	7.0792	5.86193	0	5.86193
780	22	No	RS		Yes	No	No	No	73	M	51.2948	severely obese	qPCR	No	Yes	Yes	Yes	Yes	Yes	0	56.1023	19.0285	3.32247	24.294	3.15964	3.53228	7.68992	0	0.174894	0	117.304		0	0	0	47.8264	16.2215	2.83236	20.7103	2.69355	3.01123	0.452148	0.430324	0.478743	10.0144	8.53713	0	8.53713
780	22	No	WL		Yes	No	No	No	73	M	51.2948	severely obese	qPCR	No	Yes	Yes	Yes	Yes	Yes	0	58.0149	13.7968	2.18354	15.5336	2.02199	2.5941	5.86346	2.62693	0.644304	0.0884269	103.368		0	0	0	56.1245	13.3473	2.1124	15.0275	1.95611	2.50957	0.324776	0.291393	0.3996	6.79964	6.57808	0	6.57808
780	23	No	M		Yes	No	Yes	Yes	52	M	37.7066	obese	qPCR	No	Yes	Yes	Yes	Yes	Yes	0	62.6164	31.63	0.796622	18.7824	0.943359	2.0359	0.87532	11.5388	0.590036	0	129.809		0	0	0	48.2374	24.3666	0.613688	14.4693	0.72673	1.56838	-0.212052	-0.138627	0.195452	3.77588	2.9088	0	2.9088
780	23	No	NSP		Yes	No	No	No	52	M	37.7066	obese	qPCR	No	Yes	Yes	Yes	Yes	Yes	0	80.8549	46.4837	0.850995	20.1327	0.895288	1.79406	0.658885	43.4949	0	0.0291805	195.195		0	0	0	41.4227	23.814	0.435973	10.3142	0.458664	0.919111	-0.360541	-0.338505	-0.0366321	3.54034	1.81375	0	1.81375
780	23	No	RS		Yes	No	No	No	52	M	37.7066	obese	qPCR	No	Yes	Yes	Yes	Yes	Yes	0	66.1337	35.1061	2.08654	14.4377	1.6671	1.85923	4.94249	1.5717	0	0.447113	128.252		0	0	0	51.5656	27.3728	1.62691	11.2573	1.29986	1.44967	0.211363	0.113898	0.16127	5.61286	4.37645	0	4.37645
780	23	No	WL		Yes	No	No	No	52	M	37.7066	obese	qPCR	No	Yes	Yes	Yes	Yes	Yes	0	57.6003	24.1552	1.71999	13.2429	1.20622	1.61905	2.24549	1.03603	0	0.128185	102.953		0	0	0	55.9479	23.4623	1.67065	12.863	1.17161	1.57261	0.222886	0.0687839	0.19662	4.54526	4.41487	0	4.41487
780	24	No	M		Yes	No	Yes	Yes	52	M	37.8407	obese	qPCR	No	Yes	Yes	Yes	Yes	Yes	0	61.5639	17.3325	1.99596	15.9457	1.72355	2.40614	5.43326	0.378759	0	0.175652	106.955		0	0	0	57.5603	16.2053	1.86616	14.9088	1.61146	2.24967	0.270948	0.207221	0.352118	6.12564	5.72729	0	5.72729
780	24	No	NSP		Yes	No	No	No	52	M	37.8407	obese	qPCR	No	Yes	Yes	Yes	Yes	Yes	0	105.983	23.681	1.34922	41.4756	1.22245	2.24331	3.74739	3.60943	0	0.0472027	183.359		0	0	0	57.8011	12.9151	0.735834	22.6199	0.666699	1.22345	-0.13322	-0.17607	0.087587	4.81498	2.62599	0	2.62599
780	24	No	RS		Yes	No	No	No	52	M	37.8407	obese	qPCR	No	Yes	Yes	Yes	Yes	Yes	0	62.1802	14.4656	1.34209	22.0842	0.904843	1.59544	3.0819	0.898863	0	0.0327035	106.586		0	0	0	58.3381	13.5718	1.25917	20.7197	0.848934	1.49686	0.100084	-0.0711263	0.175181	3.84238	3.60496	0	3.60496
780	24	No	WL		Yes	No	No	No	52	M	37.8407	obese	qPCR	No	Yes	Yes	Yes	Yes	Yes	0	55.9233	17.4248	1.84314	12.0202	1.38166	1.88357	3.68927	0.347671	0	0	94.5136		0	0	0	59.1696	18.4363	1.95013	12.718	1.46186	1.99291	0.290065	0.164905	0.299488	5.10837	5.4049	0	5.4049
780	25	No	M		Yes	No	Yes	Yes	71	M	31.2929	obese	qPCR	No	Yes	Yes	Yes	Yes	Yes	0	68.2045	16.8594	0.763481	15.7596	1.01853	1.60696	1.66817	27.1772	0.358508	0	133.416		0	0	0	51.1215	12.6367	0.572254	11.8124	0.763421	1.20447	-0.242411	-0.117236	0.080797	3.38897	2.54015	0	2.54015
780	25	No	NSP		Yes	No	No	No	71	M	31.2929	obese	qPCR	No	Yes	Yes	Yes	Yes	Yes	0	57.3954	16.5326	0.928373	9.16102	0.711749	1.94996	3.04956	33.6399	0	0.0318243	123.4		0	0	0	46.5115	13.3975	0.752326	7.42382	0.57678	1.58019	-0.123594	-0.23899	0.198709	3.59008	2.90929	0	2.90929
780	25	No	RS		Yes	No	No	No	71	M	31.2929	obese	qPCR	No	Yes	Yes	Yes	Yes	Yes	0	64.425	20.6824	2.30784	18.9821	2.15403	2.84762	6.30179	13.0142	0	0.120634	130.836		0	0	0	49.2412	15.8079	1.76392	14.5084	1.64636	2.17649	0.246479	0.216525	0.337756	7.30949	5.58677	0	5.58677
780	25	No	WL		Yes	No	No	No	71	M	31.2929	obese	qPCR	No	Yes	Yes	Yes	Yes	Yes	0	72.1296	19.0274	1.83131	10.5903	1.44623	2.02024	3.80834	6.66235	0	0	117.516		0	0	0	61.3787	16.1913	1.55835	9.01181	1.23067	1.71912	0.192665	0.090141	0.235307	5.29778	4.50814	0	4.50814
780	26	No	M		Yes	No	Yes	Yes	68	M	39.9341	obese	qPCR	No	Yes	Yes	Yes	Yes	Yes	0	89.8544	33.6809	1.64841	25.864	1.2807	2.74185	3.21953	2.97629	1.3887	0	162.655		0	0	0	55.2424	20.707	1.01344	15.9011	0.787372	1.68568	0.00579907	-0.10382	0.226776	5.67096	3.4865	0	3.4865
780	26	No	NSP		Yes	No	No	No	68	M	39.9341	obese	qPCR	No	Yes	Yes	Yes	Yes	Yes	0	74.6261	15.163	1.4804	20.0341	1.00777	2.07573	2.25315	0.319423	1.47405	0.144935	118.579		0	0	0	62.9338	12.7873	1.24846	16.8952	0.849878	1.75051	0.0963738	-0.0706434	0.243164	4.56391	3.84884	0	3.84884
780	26	No	RS		Yes	No	No	No	68	M	39.9341	obese	qPCR	No	Yes	Yes	Yes	Yes	Yes	0	94.5385	16.6446	2.416	37.1477	1.76843	3.49173	4.3085	0.154197	4.73078	0	165.2		0	0	0	57.2266	10.0754	1.46247	22.4864	1.07048	2.11364	0.165086	0.0295777	0.32503	7.67617	4.64658	0	4.64658
780	26	No	WL		Yes	No	No	No	68	M	39.9341	obese	qPCR	No	Yes	Yes	Yes	Yes	Yes	0	72.2332	18.8306	2.64225	17.526	2.14785	3.05598	5.29457	0.360855	1.29962	0	123.391		0	0	0	58.5401	15.2609	2.14136	14.2036	1.74069	2.47667	0.33069	0.240722	0.393868	7.84608	6.35872	0	6.35872
783	1	No	M		Yes	No	Yes	Yes	58	M	36.7754	obese	qPCR	No	Yes	Yes	Yes	Yes	Yes		88.9683	20.531	1.65089	20.9748	1.39923	3.2792					136.803		0	0	0	65.0336	15.0077	1.20676	15.3321	1.0228	2.39702	0.0816218	0.00979122	0.379671	6.32932	4.62658	0	4.62658
783	1	No	Soy		Yes	No	No	No	58	M	36.7754	obese	qPCR	No	Yes	Yes	Yes	Yes	Yes		42.5885	12.8028	1.50618	12.0192	1.53865	0					70.4554		0	0	0	60.4475	18.1716	2.13777	17.0593	2.18387	0	0.329962	0.339226	-4	3.04483	4.32164	0	4.32164
783	1	No	Meat		Yes	No	No	No	58	M	36.7754	obese	qPCR	No	Yes	Yes	Yes	Yes	Yes		29.2721	8.91332	2.01633	11.5943	2.23609	2.46065					56.4928		0	0	0	51.8156	15.7778	3.56917	20.5235	3.95818	4.3557	0.552568	0.597495	0.639057	6.71306	11.883	0	11.883
783	2	No	M		Yes	No	Yes	Yes	55	M	36.7284	obese	qPCR	No	Yes	Yes	Yes	Yes	Yes		40.0895	12.6598	1.78143	19.3593	1.85144	0.460985					76.2024		0	0	0	52.6092	16.6134	2.33776	25.4051	2.42964	0.604948	0.368801	0.385541	-0.218282	4.09386	5.37235	0	5.37235
783	2	No	Soy		Yes	No	No	No	55	M	36.7284	obese	qPCR	No	Yes	Yes	Yes	Yes	Yes		75.3304	13.6059	1.44281	9.73212	1.27636	2.16568					103.553		0	0	0	72.7456	13.139	1.39331	9.39818	1.23256	2.09136	0.144046	0.0908081	0.32043	4.88484	4.71723	0	4.71723
783	2	No	Meat		Yes	No	No	No	55	M	36.7284	obese	qPCR	No	Yes	Yes	Yes	Yes	Yes		50.6017	13.2227	1.91291	7.00185	1.7438	2.14093					76.6239		0	0	0	66.0391	17.2566	2.49649	9.13795	2.2758	2.79407	0.397331	0.357134	0.446237	5.79764	7.56636	0	7.56636
783	3	No	M		Yes	No	Yes	Yes	53	M	38.8667	obese	qPCR	No	Yes	Yes	Yes	Yes	Yes		101.816	42.4576	1.3736	34.3066	1.2004	3.03596					184.19		0	0	0	55.2777	23.051	0.745751	18.6256	0.651719	1.64827	-0.127406	-0.18594	0.217029	5.60996	3.04574	0	3.04574
783	3	No	Soy		Yes	No	No	No	53	M	38.8667	obese	qPCR	No	Yes	Yes	Yes	Yes	Yes		73.4553	18.7298	2.05318	14.9009	1.78265	2.32869					113.25		0	0	0	64.8609	16.5384	1.81296	13.1574	1.57408	2.05623	0.258387	0.197027	0.313072	6.16453	5.44327	0	5.44327
783	3	No	Meat		Yes	No	No	No	53	M	38.8667	obese	qPCR	No	Yes	Yes	Yes	Yes	Yes		59.4885	18.7183	1.71693	15.5093	1.61542	2.40755					99.456		0	0	0	59.8139	18.8207	1.72632	15.5941	1.62425	2.42072	0.237121	0.210653	0.383945	5.7399	5.77129	0	5.77129
783	4	No	M		Yes	No	Yes	Yes	53	M	37.1901	obese	qPCR	No	Yes	Yes	Yes	Yes	Yes		81.54	38.65	2.1	18.92	1.69	2.39					145.29		0	0	0	56.1222	26.602	1.44539	13.0222	1.16319	1.64499	0.159984	0.065651	0.216162	6.18	4.25356	0	4.25356
783	4	No	Soy		Yes	No	No	No	53	M	37.1901	obese	qPCR	No	Yes	Yes	Yes	Yes	Yes		51.3061	16.7839	1.66357	11.524	1.44343	1.70334					84.4244		0	0	0	60.7717	19.8804	1.97049	13.65	1.70974	2.01759	0.294574	0.232929	0.304833	4.81035	5.69782	0	5.69782
783	4	No	Meat		Yes	No	No	No	53	M	37.1901	obese	qPCR	No	Yes	Yes	Yes	Yes	Yes		61.517	25.1025	1.32855	14.9597	1.22318	2.00919					106.14		0	0	0	57.9583	23.6503	1.2517	14.0943	1.15242	1.89296	0.0974987	0.061612	0.277141	4.56092	4.29708	0	4.29708
783	5	No	M		Yes	No	Yes	Yes	39	M	29.0097	overweight	qPCR	No	Yes	Yes	Yes	Yes	Yes		71.2433	17.4171	1.81948	23.2565	1.47565	2.42798					117.64		0	0	0	60.5605	14.8054	1.54665	19.7692	1.25438	2.06391	0.189392	0.0984277	0.314691	5.72311	4.86494	0	4.86494
783	5	No	Soy		Yes	No	No	No	39	M	29.0097	overweight	qPCR	No	Yes	Yes	Yes	Yes	Yes		25.4096	7.61636	1.05148	4.61433	1.03196	1.02149					40.7452		0	0	0	62.3622	18.6926	2.58062	11.3248	2.53271	2.50703	0.411725	0.403585	0.399159	3.10493	7.62035	0	7.62035
783	5	No	Meat		Yes	No	No	No	39	M	29.0097	overweight	qPCR	No	Yes	Yes	Yes	Yes	Yes		43.8951	12.6408	1.72248	9.0072	1.70546	2.04915					71.0201		0	0	0	61.8065	17.7989	2.42534	12.6826	2.40138	2.88531	0.384773	0.380461	0.460193	5.4771	7.71204	0	7.71204
783	6	No	M		Yes	No	Yes	Yes	50	M	26.5432	overweight	qPCR	No	Yes	Yes	Yes	Yes	Yes		89.7373	21.3781	2.63497	28.3963	2.2881	7.64					152.075		0	0	0	59.0087	14.0576	1.73268	18.6726	1.50459	5.02384	0.238718	0.177418	0.701036	12.5631	8.26111	0	8.26111
783	6	No	Soy		Yes	No	No	No	50	M	26.5432	overweight	qPCR	No	Yes	Yes	Yes	Yes	Yes		36.7276	12.3671	1.78828	8.79804	1.82753	3.49346					65.0021		0	0	0	56.5023	19.0257	2.75111	13.535	2.81149	5.37438	0.439508	0.448937	0.730328	7.10926	10.937	0	10.937
783	6	No	Meat		Yes	No	No	No	50	M	26.5432	overweight	qPCR	No	Yes	Yes	Yes	Yes	Yes		61.546	17.9248	3.22925	22.8589	3.16009	7.15119					115.87		0	0	0	53.1163	15.4698	2.78696	19.728	2.72726	6.17172	0.44513	0.435727	0.790406	13.5405	11.6859	0	11.6859
783	7	No	M		Yes	No	Yes	Yes	52	M	38.2009	obese	qPCR	No	Yes	Yes	Yes	Yes	Yes		47.9075	11.6032	2.10387	9.38059	2.19596	1.97018					75.1613		0	0	0	63.7396	15.4377	2.79914	12.4806	2.92167	2.62127	0.447025	0.465631	0.418511	6.27001	8.34207	0	8.34207
783	7	No	Soy		Yes	No	No	No	52	M	38.2009	obese	qPCR	No	Yes	Yes	Yes	Yes	Yes		45.7006	10.3951	1.84791	3.97647	1.97972	1.2626					65.1624		0	0	0	70.1334	15.9526	2.83585	6.10241	3.03813	1.93762	0.452683	0.482607	0.287269	5.09023	7.81161	0	7.81161
783	7	No	Meat		Yes	No	No	No	52	M	38.2009	obese	qPCR	No	Yes	Yes	Yes	Yes	Yes		40.8737	8.90003	1.37855	6.61357	1.51235	1.56544					60.8436		0	0	0	67.1782	14.6277	2.26573	10.8698	2.48564	2.5729	0.355208	0.395438	0.410422	4.45634	7.32426	0	7.32426
783	8	No	M		Yes	No	Yes	Yes	34	M	39.4458	obese	qPCR	No	Yes	Yes	Yes	Yes	Yes		55.8105	13.474	1.28224	11.0172	1.16226	1.38859					84.1348		0	0	0	66.3347	16.0148	1.52404	13.0946	1.38143	1.65044	0.182995	0.140329	0.217599	3.8331	4.5559	0	4.5559
783	8	No	Soy		Yes	No	No	No	34	M	39.4458	obese	qPCR	No	Yes	Yes	Yes	Yes	Yes		51.1515	14.5062	1.32411	9.17145	1.26446	1.45897					78.8767		0	0	0	64.85	18.391	1.67871	11.6276	1.60309	1.84969	0.224976	0.204958	0.267099	4.04755	5.13149	0	5.13149
783	8	No	Meat		Yes	No	No	No	34	M	39.4458	obese	qPCR	No	Yes	Yes	Yes	Yes	Yes		40.0753	12.8953	1.27426	8.33666	1.20602	1.40159					65.1891		0	0	0	61.4755	19.7813	1.95471	12.7884	1.85004	2.15003	0.291082	0.267181	0.332445	3.88187	5.95478	0	5.95478
783	9	No	M		Yes	No	Yes	Yes	55	M	41.5345	severely obese	qPCR	No	Yes	Yes	Yes	Yes	Yes		75.6608	20.3726	1.20937	25.6023	0.91772	1.73823					125.501		0	0	0	60.287	16.233	0.963636	20.4001	0.731245	1.38503	-0.016087	-0.135937	0.141459	3.86532	3.07991	0	3.07991
783	9	No	Soy		Yes	No	No	No	55	M	41.5345	severely obese	qPCR	No	Yes	Yes	Yes	Yes	Yes		108.225	31.4679	1.90665	27.8422	1.34496	3.2785					174.065		0	0	0	62.1749	18.0782	1.09536	15.9953	0.772676	1.88349	0.0395588	-0.112003	0.274963	6.5301	3.75153	0	3.75153
783	9	No	Meat		Yes	No	No	No	55	M	41.5345	severely obese	qPCR	No	Yes	Yes	Yes	Yes	Yes		77.1964	23.4166	2.58728	24.5441	3.09281	4.62502					135.462		0	0	0	56.9874	17.2865	1.90997	18.1188	2.28315	3.41425	0.281026	0.358535	0.533296	10.3051	7.60737	0	7.60737
783	10	No	M		Yes	No	Yes	Yes	38	M	34.792	obese	qPCR	No	Yes	Yes	Yes	Yes	Yes		51.3109	16.8654	2.51942	15.387	2.27763	3.17083					91.5312		0	0	0	56.0584	18.4258	2.75252	16.8107	2.48836	3.46421	0.439731	0.395914	0.539605	7.96788	8.7051	0	8.7051
783	10	No	Soy		Yes	No	No	No	38	M	34.792	obese	qPCR	No	Yes	Yes	Yes	Yes	Yes		26.3967	7.61084	1.52071	5.52817	1.46754	1.70421					44.2282		0	0	0	59.683	17.2081	3.43833	12.4992	3.3181	3.85322	0.536347	0.52089	0.585823	4.69246	10.6096	0	10.6096
783	10	No	Meat		Yes	No	No	No	38	M	34.792	obese	qPCR	No	Yes	Yes	Yes	Yes	Yes		33.5856	8.9665	1.33136	4.8885	1.21029	1.22981					51.2121		0	0	0	65.5814	17.5086	2.5997	9.5456	2.3633	2.4014	0.414922	0.373518	0.380465	3.77146	7.36439	0	7.36439
783	11	No	M		Yes	No	Yes	Yes	67	M	33.0393	obese	qPCR	No	Yes	Yes	Yes	Yes	Yes		92.2335	19.8203	1.04867	39.9507	0.729566	2.33857					156.121		0	0	0	59.0781	12.6954	0.671702	25.5895	0.467307	1.49792	-0.172823	-0.330398	0.175488	4.1168	2.63693	0	2.63693
783	11	No	Soy		Yes	No	No	No	67	M	33.0393	obese	qPCR	No	Yes	Yes	Yes	Yes	Yes		44.2053	10.5277	0.96763	8.67589	0.86917	1.24883					66.4945		0	0	0	66.4796	15.8324	1.4552	13.0475	1.30713	1.8781	0.162924	0.116319	0.273719	3.08563	4.64043	0	4.64043
783	11	No	Meat		Yes	No	No	No	67	M	33.0393	obese	qPCR	No	Yes	Yes	Yes	Yes	Yes		45.7805	13.5509	1.5423	12.4978	1.32574	1.81011					76.5074		0	0	0	59.838	17.7119	2.01589	16.3354	1.73282	2.36594	0.304466	0.238754	0.374003	4.67815	6.11464	0	6.11464
783	12	No	M		Yes	No	Yes	Yes	64	M	27.8603	overweight	qPCR	No	Yes	Yes	Yes	Yes	Yes		55.5009	16.185	1.68943	13.3669	1.49602	2.09435					90.3325		0	0	0	61.4406	17.9171	1.87023	14.7974	1.65612	2.31849	0.271896	0.219092	0.365205	5.2798	5.84484	0	5.84484
783	12	No	Soy		Yes	No	No	No	64	M	27.8603	overweight	qPCR	No	Yes	Yes	Yes	Yes	Yes		66.3477	16.7056	1.64708	15.0385	1.34061	1.91219					102.992		0	0	0	64.4205	16.2203	1.59923	14.6016	1.30167	1.85664	0.203912	0.1145	0.268729	4.89987	4.75755	0	4.75755
783	12	No	Meat		Yes	No	No	No	64	M	27.8603	overweight	qPCR	No	Yes	Yes	Yes	Yes	Yes		38.7061	11.9041	1.59211	7.18913	1.48026	2.00033					62.8721		0	0	0	61.5633	18.9339	2.5323	11.4345	2.35441	3.18159	0.403516	0.371881	0.502644	5.0727	8.0683	0	8.0683
783	13	No	M		Yes	No	Yes	Yes	70	M	37.6259	obese	qPCR	No	Yes	Yes	Yes	Yes	Yes		81.0273	19.0383	2.82585	30.4961	2.4697	5.23873					141.096		0	0	0	57.4271	13.4931	2.00279	21.6137	1.75037	3.71288	0.301635	0.24313	0.569711	10.5343	7.46604	0	7.46604
783	13	No	Soy		Yes	No	No	No	70	M	37.6259	obese	qPCR	No	Yes	Yes	Yes	Yes	Yes		66.5213	16.9655	1.77376	20.6614	1.65018	2.8146					110.387		0	0	0	60.262	15.3691	1.60686	18.7173	1.49491	2.54976	0.205978	0.174615	0.406499	6.23854	5.65153	0	5.65153
783	13	No	Meat		Yes	No	No	No	70	M	37.6259	obese	qPCR	No	Yes	Yes	Yes	Yes	Yes		67.0231	14.9825	1.72793	15.8899	1.58312	2.31048					103.517		0	0	0	64.746	14.4734	1.66922	15.35	1.52933	2.23198	0.222513	0.184502	0.34869	5.62152	5.43053	0	5.43053
783	14	No	M		Yes	No	Yes	Yes	71	M	34.0501	obese	qPCR	No	Yes	Yes	Yes	Yes	Yes		60.4317	13.6915	1.79678	12.9806	1.7484	2.72717					93.3761		0	0	0	64.7185	14.6628	1.92424	13.9014	1.87242	2.92063	0.284259	0.272404	0.465477	6.27235	6.7173	0	6.7173
783	14	No	Soy		Yes	No	No	No	71	M	34.0501	obese	qPCR	No	Yes	Yes	Yes	Yes	Yes		56.6137	17.3404	1.94568	14.4856	2.01086	2.65792					95.0541		0	0	0	59.5594	18.2426	2.04692	15.2393	2.11549	2.79622	0.311101	0.325411	0.446572	6.61447	6.95864	0	6.95864
783	14	No	Meat		Yes	No	No	No	71	M	34.0501	obese	qPCR	No	Yes	Yes	Yes	Yes	Yes		63.8091	18.4096	2.61457	16.8483	2.76233	3.15042					107.594		0	0	0	59.3053	17.1102	2.43003	15.6591	2.56736	2.92806	0.385612	0.409487	0.46658	8.52733	7.92545	0	7.92545
783	15	No	M		Yes	No	Yes	Yes	38	M	27.9231	overweight	qPCR	No	Yes	Yes	Yes	Yes	Yes		49.8968	16.3143	1.0031	17.4067	0.615485	1.76136					86.9977		0	0	0	57.3542	18.7525	1.15301	20.0082	0.707473	2.0246	0.0618347	-0.15029	0.30634	3.37994	3.88509	0	3.88509
783	15	No	Soy		Yes	No	No	No	38	M	27.9231	overweight	qPCR	No	Yes	Yes	Yes	Yes	Yes		95.7315	19.2714	2.69929	33.0246	2.68544	4.15877					157.571		0	0	0	60.7545	12.2303	1.71307	20.9586	1.70427	2.6393	0.233774	0.231539	0.421488	9.5435	6.05664	0	6.05664
783	15	No	Meat		Yes	No	No	No	38	M	27.9231	overweight	qPCR	No	Yes	Yes	Yes	Yes	Yes		43.4781	14.482	1.46852	10.3932	1.50707	1.78456					73.1134		0	0	0	59.4666	19.8076	2.00854	14.2152	2.06128	2.44081	0.302881	0.314138	0.387535	4.76015	6.51064	0	6.51064
783	16	No	M		Yes	No	Yes	Yes	41	M	43.0291	severely obese	qPCR	No	Yes	Yes	Yes	Yes	Yes		63.5923	16.2552	2.48995	23.3024	2.35628	3.74879					111.745		0	0	0	56.9084	14.5467	2.22824	20.8532	2.10862	3.35477	0.347963	0.323999	0.525663	8.59502	7.69164	0	7.69164
783	16	No	Soy		Yes	No	No	No	41	M	43.0291	severely obese	qPCR	No	Yes	Yes	Yes	Yes	Yes		48.9385	20.1944	2.32005	16.397	2.1781	2.73196					92.76		0	0	0	52.7582	21.7706	2.50113	17.6768	2.34811	2.94519	0.398137	0.370718	0.469113	7.23011	7.79443	0	7.79443
783	16	No	Meat		Yes	No	No	No	41	M	43.0291	severely obese	qPCR	No	Yes	Yes	Yes	Yes	Yes		46.7153	15.1862	2.94289	15.9395	3.13881	3.44253					87.3652		0	0	0	53.4712	17.3825	3.36849	18.2447	3.59274	3.94038	0.527436	0.555426	0.595538	9.52422	10.9016	0	10.9016
783	17	No	M		Yes	No	Yes	Yes	46	M	30.457	obese	qPCR	No	Yes	Yes	Yes	Yes	Yes		83.2184	17.0409	1.6702	17.8767	1.23913	2.18858					123.234		0	0	0	67.5288	13.8281	1.35531	14.5063	1.00551	1.77596	0.132039	0.00238618	0.249432	5.09791	4.13678	0	4.13678
783	17	No	Soy		Yes	No	No	No	46	M	30.457	obese	qPCR	No	Yes	Yes	Yes	Yes	Yes		43.2484	10.4333	1.12244	6.44117	0.999871	1.33213					63.5773		0	0	0	68.0249	16.4104	1.76547	10.1312	1.57269	2.09529	0.24686	0.196642	0.321244	3.45443	5.43344	0	5.43344
783	17	No	Meat		Yes	No	No	No	46	M	30.457	obese	qPCR	No	Yes	Yes	Yes	Yes	Yes		73.3844	20.0397	3.1536	20.3696	3.02891	3.71031					123.686		0	0	0	59.331	16.202	2.54967	16.4687	2.44886	2.99977	0.406484	0.388964	0.477088	9.89281	7.9983	0	7.9983
783	18	No	M		Yes	No	Yes	Yes	34	M	27.7778	overweight	qPCR	No	Yes	Yes	Yes	Yes	Yes		73.9164	17.5806	2.32574	19.5581	2.15263	2.87478					118.408		0	0	0	62.425	14.8474	1.96417	16.5175	1.81797	2.42786	0.29318	0.259587	0.385224	7.35316	6.21001	0	6.21001
783	18	No	Soy		Yes	No	No	No	34	M	27.7778	overweight	qPCR	No	Yes	Yes	Yes	Yes	Yes		66.8602	16.4404	2.52974	17.7618	2.41835	3.06686					109.077		0	0	0	61.2961	15.0723	2.31921	16.2837	2.2171	2.81164	0.365341	0.345785	0.448959	8.01495	7.34795	0	7.34795
783	18	No	Meat		Yes	No	No	No	34	M	27.7778	overweight	qPCR	No	Yes	Yes	Yes	Yes	Yes		82.2286	22.5228	2.57339	21.9657	2.32828	3.08328					134.702		0	0	0	61.0448	16.7205	1.91043	16.3069	1.72846	2.28896	0.281132	0.23766	0.359639	7.98495	5.92786	0	5.92786
783	19	No	M		Yes	No	Yes	Yes	52	M	35.4126	obese	qPCR	No	Yes	Yes	Yes	Yes	Yes		87.5845	19.9973	0.830023	35.3053	0.607941	1.8032					146.128		0	0	0	59.9367	13.6848	0.56801	24.1605	0.416033	1.23399	-0.245644	-0.380872	0.0913109	3.24117	2.21803	0	2.21803
783	19	No	Soy		Yes	No	No	No	52	M	35.4126	obese	qPCR	No	Yes	Yes	Yes	Yes	Yes		62.8533	13.5074	1.31259	12.756	1.02833	1.55358					93.0113		0	0	0	67.576	14.5223	1.41121	13.7145	1.1056	1.67032	0.149593	0.0435978	0.222799	3.8945	4.18713	0	4.18713
783	19	No	Meat		Yes	No	No	No	52	M	35.4126	obese	qPCR	No	Yes	Yes	Yes	Yes	Yes		58.7721	13.3194	1.331	13.9022	1.09462	1.72391					90.1432		0	0	0	65.1986	14.7758	1.47654	15.4223	1.21431	1.91241	0.169244	0.0843303	0.281582	4.14953	4.60326	0	4.60326
783	20	No	M		Yes	No	Yes	Yes	50	M	40.2662	severely obese	qPCR	No	Yes	Yes	Yes	Yes	Yes		50.0197	11.8814	1.06255	11.0072	0.93305	1.41325					76.3171		0	0	0	65.5419	15.5685	1.39228	14.4229	1.2226	1.85182	0.143728	0.0872832	0.267599	3.40886	4.4667	0	4.4667
783	20	No	Soy		Yes	No	No	No	50	M	40.2662	severely obese	qPCR	No	Yes	Yes	Yes	Yes	Yes		88.6117	17.3852	2.43244	14.42	2.10328	2.75342					127.706		0	0	0	69.3872	13.6134	1.90471	11.2916	1.64697	2.15606	0.27983	0.216685	0.333661	7.28913	5.70774	0	5.70774
783	20	No	Meat		Yes	No	No	No	50	M	40.2662	severely obese	qPCR	No	Yes	Yes	Yes	Yes	Yes		55.4296	12.2902	1.32947	11.9181	1.14208	2.77664					84.8861		0	0	0	65.2988	14.4784	1.56618	14.0401	1.34543	3.27101	0.194841	0.12886	0.514682	5.24818	6.18262	0	6.18262
782	1	No	M		Yes	No	Yes	Yes	21-70	M	41.59	severely obese	NA	Yes	Yes	No	No	No	Yes		43.207	4.63078	0	10.0097	0	0	2.66848				60.516	6.27				71.3977	7.65215	0	16.5406	0	0	-4	-4	-4	0	0		0
782	2	No	M		Yes	No	Yes	Yes	21-70	M	38.66	obese	NA	Yes	Yes	No	No	No	Yes		96.984	20.8628	1.662	40.0791	1.15376	3.13201	1.26863				165.142	6.63				58.7275	12.6332	1.0064	24.2695	0.698648	1.89655	0.00277206	-0.155742	0.277964	5.94777	3.6016		3.6016
782	3	No	M		Yes	No	Yes	Yes	21-70	M	39.43	obese	NA	Yes	Yes	No	No	No	Yes		83.5596	28.8381	1.95814	40.0104	1.37071	2.65157	0.888507				159.277	6.71				52.4618	18.1056	1.22939	25.12	0.860585	1.66475	0.0896901	-0.0652063	0.221349	5.98042	3.75473		3.75473
782	4	No	M		Yes	No	Yes	Yes	21-70	M	36.61	obese	NA	Yes	Yes	No	No	No	Yes		66.6494	16.6177	2.90546	13.4555	2.92251	2.68081	1.6807				106.912	7.46				62.3404	15.5433	2.71762	12.5856	2.73356	2.50749	0.434189	0.436729	0.399239	8.50878	7.95867		7.95867
782	5	No	M		Yes	No	Yes	Yes	21-70	M	41.11	severely obese	NA	Yes	Yes	No	No	No	Yes		81.5765	31.9761	4.34225	53.4632	4.08137	4.5997	2.11127				182.151	6.11				44.7852	17.5548	2.38388	29.3511	2.24066	2.52522	0.377285	0.350376	0.402299	13.0233	7.14976		7.14976
782	6	No	M		Yes	No	Yes	Yes	21-70	M	34.89	obese	NA	Yes	Yes	No	No	No	Yes		60.21	21.9671	2.945	26.6361	2.50526	4.49617	1.95683				120.716	6.78				49.8772	18.1973	2.4396	22.065	2.07533	3.72458	0.387319	0.317086	0.571077	9.94643	8.2395		8.2395
782	7	No	M		Yes	No	Yes	Yes	21-70	M	32.96	obese	NA	Yes	Yes	No	No	No	Yes		73.0141	24.6843	2.46933	31.8991	1.92997	3.02708	1.24431				138.268	6.17				52.8062	17.8524	1.7859	23.0705	1.39582	2.18928	0.251857	0.144829	0.340302	7.42639	5.371		5.371
782	8	No	M		Yes	No	Yes	Yes	21-70	M	29.24	overweight	NA	Yes	Yes	No	No	No	Yes		106.456	34.8329	3.44697	41.6381	2.58966	4.22607	2.35276				195.543	6.69				54.4414	17.8135	1.76277	21.2936	1.32435	2.1612	0.246196	0.122001	0.334695	10.2627	5.24832		5.24832
782	9	No	M		Yes	No	Yes	Yes	21-70	M	35.48	obese	NA	Yes	Yes	No	No	No	Yes		63.8628	20.7883	2.44193	10.3345	2.09877	2.82154	1.15881				103.507	7.23				61.6992	20.084	2.3592	9.98441	2.02767	2.72595	0.372766	0.306997	0.435518	7.36224	7.11282		7.11282
782	10	No	M		Yes	No	Yes	Yes	21-70	M	36.47	obese	NA	Yes	Yes	No	No	No	Yes		71.4097	25.8816	4.24865	17.8282	3.64526	5.321	1.54958				129.884	6.9				54.9796	19.9267	3.27112	13.7262	2.80655	4.09674	0.514696	0.448172	0.612438	13.2149	10.1744		10.1744
782	11	No	M		Yes	No	Yes	Yes	21-70	M	37.62	obese	NA	Yes	Yes	No	No	No	Yes		46.46	16.5346	2.2951	14.6785	1.9304	3.09627	2.36376				87.3586	7.36				53.183	18.9273	2.62721	16.8026	2.20974	3.54432	0.419495	0.344342	0.549532	7.32177	8.38127		8.38127
782	12	No	M		Yes	No	Yes	Yes	21-70	M	41.43	severely obese	NA	Yes	No	No	No	No	Yes													6.12
782	13	No	M		Yes	No	Yes	Yes	21-70	M	34.31	obese	NA	Yes	Yes	No	No	No	Yes		80.8554	27.7135	3.41837	24.9112	3.09744	4.19244	5.41124				149.6	7.12				54.0479	18.5251	2.28501	16.6519	2.07049	2.80244	0.358888	0.316072	0.447536	10.7082	7.15793		7.15793
782	14	No	M		Yes	No	Yes	Yes	21-70	M	40.23	severely obese	NA	Yes	Yes	No	No	No	Yes		73.5372	20.7942	1.40712	30.8541	0.92503	2.42108	1.69139				131.63	6.95				55.8665	15.7975	1.069	23.44	0.702749	1.83931	0.0289764	-0.1532	0.264654	4.75323	3.61105		3.61105
782	15	No	M		Yes	No	Yes	Yes	21-70	M	28.01	overweight	NA	Yes	Yes	No	No	No	Yes		89.4407	41.8587	1.51194	34.2023	0.972523	3.29961	1.10786				172.394	6.03				51.8817	24.2809	0.877029	19.8397	0.564129	1.914	-0.0569858	-0.248621	0.281942	5.78408	3.35516		3.35516
782	16	No	M		Yes	No	Yes	Yes	21-70	M	33.82	obese	NA	Yes	Yes	No	No	No	Yes		115.894	35.662	3.20073	52.9151	2.67472	3.86928	1.12937				215.345	6.07				53.8177	16.5604	1.48633	24.5722	1.24206	1.79678	0.172114	0.0941433	0.254495	9.74473	4.52517		4.52517
782	17	No	M		Yes	No	Yes	Yes	21-70	M	52.58	severely obese	NA	Yes	Yes	No	No	No	Yes		94.8758	24.8557	1.94095	27.1795	1.60389	3.68676	4.51775				158.66	6.76				59.7981	15.666	1.22334	17.1306	1.01089	2.32369	0.087547	0.00470569	0.366177	7.23161	4.55792		4.55792
782	18	No	M		Yes	No	Yes	Yes	21-70	M	27.77	overweight	NA	Yes	Yes	No	No	No	Yes		61.541	19.2855	4.04119	15.291	3.92727	5.33524	1.13432				110.556	7.03				55.6652	17.4441	3.65535	13.8311	3.5523	4.82584	0.562929	0.55051	0.683573	13.3037	12.0335		12.0335
782	1	No	NPWL		Yes	No	No	No	21-70	M	41.59	severely obese	NA	Yes	Yes	No	No	No	Yes		67.5775	20.5084	0.674365	20.8395	0.43821	1.5404	1.74166				113.32	6.85				59.6342	18.0978	0.595098	18.39	0.386701	1.35933	-0.225412	-0.412624	0.133326	2.65297	2.34113		2.34113
782	2	No	NPWL		Yes	No	No	No	21-70	M	38.66	obese	NA	Yes	Yes	No	No	No	Yes		49.0518	15.2654	1.57294	17.7056	1.37271	2.03798	1.27786				88.2843	7.12				55.5612	17.2912	1.78168	20.0553	1.55487	2.30842	0.250829	0.191695	0.363316	4.98363	5.64498		5.64498
782	3	No	NPWL		Yes	No	No	No	21-70	M	39.43	obese	NA	Yes	Yes	No	No	No	Yes		64.3886	19.6572	1.5973	25.9707	1.21151	1.85164	1.33524				116.012	6.32				55.5016	16.9441	1.37684	22.3862	1.04429	1.59608	0.138883	0.0188221	0.203054	4.66045	4.01721		4.01721
782	4	No	NPWL		Yes	No	No	No	21-70	M	36.61	obese	NA	Yes	Yes	No	No	No	Yes		63.2773	16.8246	3.74978	12.0108	4.04212	3.35426	1.04502				104.304	6.63				60.6663	16.1303	3.59505	11.5152	3.87533	3.21585	0.555705	0.588308	0.507296	11.1462	10.6862		10.6862
782	5	No	NPWL		Yes	No	No	No	21-70	M	41.11	severely obese	NA	Yes	Yes	No	No	No	Yes		70.3391	23.2246	2.6324	43.9807	2.41633	3.31061	2.89573				148.799	6				47.2711	15.608	1.76909	29.557	1.62388	2.22488	0.24775	0.210554	0.347307	8.35934	5.61786		5.61786
782	6	No	NPWL		Yes	No	No	No	21-70	M	34.89	obese	NA	Yes	Yes	No	No	No	Yes		34.7505	10.6223	1.84418	5.66433	1.79885	1.5029	1.30248				57.4855	6.73				60.4508	18.4782	3.20808	9.85348	3.12923	2.6144	0.506246	0.495437	0.417371	5.14594	8.95171		8.95171
782	7	No	NPWL		Yes	No	No	No	21-70	M	32.96	obese	NA	Yes	Yes	No	No	No	Yes		94.2983	31.8266	3.77139	73.9754	3.09269	4.00522	1.21003				212.18	5.81				44.4427	14.9998	1.77745	34.8645	1.45758	1.88766	0.249798	0.163633	0.275923	10.8693	5.12269		5.12269
782	8	No	NPWL		Yes	No	No	No	21-70	M	29.24	overweight	NA	Yes	Yes	No	No	No	Yes		72.5474	25.0931	2.58626	22.2067	2.24131	3.11967	2.36106				130.155	7.1				55.739	19.2793	1.98706	17.0617	1.72203	2.39688	0.29821	0.23604	0.379646	7.94725	6.10596		6.10596
782	9	No	NPWL		Yes	No	No	No	21-70	M	35.48	obese	NA	Yes	Yes	No	No	No	Yes		50.0399	15.72	1.95341	9.55331	1.63697	2.14296	1.22537				82.2719	7.33				60.8226	19.1074	2.37433	11.6119	1.9897	2.60473	0.375541	0.298789	0.415762	5.73334	6.96876		6.96876
782	10	No	NPWL		Yes	No	No	No	21-70	M	36.47	obese	NA	Yes	Yes	No	No	No	Yes		80.9461	31.0206	3.76654	26.0571	3.1306	5.42023	1.74434				152.086	6.66				53.2241	20.3968	2.47659	17.1332	2.05845	3.56394	0.393855	0.313539	0.55193	12.3174	8.09898		8.09898
782	11	No	NPWL		Yes	No	No	No	21-70	M	37.62	obese	NA	Yes	Yes	No	No	No	Yes		58.2274	16.2593	1.94433	16.0584	1.62239	2.78449	1.29951				98.1957	6.73				59.2973	16.558	1.98005	16.3534	1.6522	2.83566	0.296676	0.218063	0.452654	6.35121	6.46791		6.46791
782	12	No	NPWL		Yes	No	No	No	21-70	M	41.43	severely obese	NA	Yes	No	No	No	No	Yes													5.95
782	13	No	NPWL		Yes	No	No	No	21-70	M	34.31	obese	NA	Yes	Yes	No	No	No	Yes		65.6357	24.1675	1.70725	20.8503	1.46356	2.54858	2.2313				118.604	7.06				55.3401	20.3766	1.43946	17.5797	1.23399	2.14882	0.158199	0.0913106	0.332199	5.7194	4.82226		4.82226
782	14	No	NPWL		Yes	No	No	No	21-70	M	40.23	severely obese	NA	Yes	Yes	No	No	No	Yes		75.5554	23.6195	1.8871	30.4317	1.36876	2.84163	1.31792				137.022	6.36				55.1411	17.2377	1.37722	22.2093	0.998933	2.07385	0.139004	-0.000463539	0.316778	6.09749	4.45001		4.45001
782	15	No	NPWL		Yes	No	No	No	21-70	M	28.01	overweight	NA	Yes	Yes	No	No	No	Yes		85.2218	39.7037	4.19038	37.3814	3.44908	4.37719	1.22386				175.547	6.19				48.5463	22.6171	2.38704	21.2942	1.96476	2.49345	0.377859	0.293309	0.396801	12.0167	6.84525		6.84525
782	16	No	NPWL		Yes	No	No	No	21-70	M	33.82	obese	NA	Yes	Yes	No	No	No	Yes		56.1838	20.7413	2.83239	24.7811	2.58326	2.99269	1.18122				111.296	6.47				50.4816	18.6362	2.54492	22.266	2.32108	2.68895	0.405674	0.365689	0.429582	8.40833	7.55494		7.55494
782	17	No	NPWL		Yes	No	No	No	21-70	M	52.58	severely obese	NA	Yes	Yes	No	No	No	Yes		103.64	34.4864	2.66936	36.7265	2.07043	5.11739	1.88956				186.599	6.16				55.5413	18.4815	1.43053	19.682	1.10956	2.74245	0.155497	0.0451511	0.438138	9.85719	5.28254		5.28254
782	18	No	NPWL		Yes	No	No	No	21-70	M	27.77	overweight	NA	Yes	Yes	No	No	No	Yes		65.8703	14.9397	4.24945	13.0641	4.48273	3.88163	1.14098				107.629	6.31				61.2013	13.8808	3.94825	12.1381	4.16499	3.6065	0.596404	0.619614	0.557086	12.6138	11.7197		11.7197
782	1	No	NPAAWL		Yes	No	No	No	21-70	M	41.59	severely obese	NA	Yes	Yes	No	No	No	Yes		95.4291	28.3915	1.07854	28.4102	0.777948	2.44819	1.58418				158.12	5.87				60.3525	17.9557	0.682106	17.9675	0.492	1.54831	-0.166148	-0.308035	0.189859	4.30468	2.72242		2.72242
782	2	No	NPAAWL		Yes	No	No	No	21-70	M	38.66	obese	NA	Yes	Yes	No	No	No	Yes		88.6801	34.0693	3.42305	40.9511	2.85086	5.73569	1.2745				176.985	6.36				50.1061	19.2499	1.9341	23.1382	1.61079	3.24078	0.286478	0.20704	0.51065	12.0096	6.78567		6.78567
782	3	No	NPAAWL		Yes	No	No	No	21-70	M	39.43	obese	NA	Yes	Yes	No	No	No	Yes		64.5612	21.8509	1.03032	28.6463	0.75334	1.77563	1.52595				120.144	5.98				53.7367	18.1873	0.85757	23.8434	0.627033	1.47793	-0.0667305	-0.202709	0.169653	3.55929	2.96253		2.96253
782	4	No	NPAAWL		Yes	No	No	No	21-70	M	36.61	obese	NA	Yes	Yes	No	No	No	Yes		65.6824	16.6684	2.61894	9.95148	2.68813	2.69325	1.59403				101.897	6.52				64.4598	16.3582	2.57019	9.76625	2.6381	2.64312	0.409965	0.421291	0.422117	8.00032	7.85141		7.85141
782	5	No	NPAAWL		Yes	No	No	No	21-70	M	41.11	severely obese	NA	Yes	Yes	No	No	No	Yes		30.3236	13.2312	3.25771	21.3242	3.52902	3.62742	1.27412				76.5672	6.47				39.6039	17.2805	4.2547	27.8502	4.60904	4.73756	0.628869	0.663611	0.675555	10.4141	13.6013		13.6013
782	6	No	NPAAWL		Yes	No	No	No	21-70	M	34.89	obese	NA	Yes	Yes	No	No	No	Yes		58.3237	20.6086	3.19465	15.3707	3.25253	3.83951	1.91917				106.509	6.19				54.7595	19.3492	2.99942	14.4314	3.05376	3.60487	0.477037	0.484836	0.55689	10.2867	9.65806		9.65806
782	7	No	NPAAWL		Yes	No	No	No	21-70	M	32.96	obese	NA	Yes	Yes	No	No	No	Yes		45.1146	22.692	3.85666	38.0959	3.61388	3.13963	1.23049				117.743	5.77				38.3161	19.2724	3.27548	32.3551	3.06929	2.6665	0.515275	0.487038	0.425942	10.6102	9.01128		9.01128
782	8	No	NPAAWL		Yes	No	No	No	21-70	M	29.24	overweight	NA	Yes	Yes	No	No	No	Yes		69.6403	27.078	4.12013	21.9653	3.7423	4.51244	1.20846				132.267	7.27				52.6513	20.4723	3.11501	16.6068	2.82935	3.41161	0.493459	0.451686	0.53296	12.3749	9.35597		9.35597
782	9	No	NPAAWL		Yes	No	No	No	21-70	M	35.48	obese	NA	Yes	Yes	No	No	No	Yes		54.4886	18.9958	1.8229	6.82764	1.59645	2.13556	1.26195				87.1289	7.57				62.538	21.8019	2.09218	7.83625	1.83228	2.45103	0.3206	0.262992	0.389349	5.5549	6.3755		6.3755
782	10	No	NPAAWL		Yes	No	No	No	21-70	M	36.47	obese	NA	Yes	Yes	No	No	No	Yes		63.0045	26.2544	2.93112	18.1513	2.32745	4.68863	1.78584				119.143	6.6				52.8813	22.036	2.46017	15.2349	1.95349	3.93529	0.390964	0.290811	0.594976	9.94721	8.34894		8.34894
782	11	No	NPAAWL		Yes	No	No	No	21-70	M	37.62	obese	NA	Yes	Yes	No	No	No	Yes		90.3301	25.7577	3.2571	19.8744	2.9137	4.57329	1.80454				148.511	6.32				60.8239	17.344	2.19317	13.3824	1.96194	3.07943	0.341073	0.292686	0.488471	10.7441	7.23455		7.23455
782	12	No	NPAAWL		Yes	No	No	No	21-70	M	41.43	severely obese	NA	Yes	No	No	No	No	Yes													6.29
782	13	No	NPAAWL		Yes	No	No	No	21-70	M	34.31	obese	NA	Yes	Yes	No	No	No	Yes		54.2659	17.1051	0.595206	12.1544	0.432601	1.15943	1.58409				87.2967	6.57				62.1626	19.5942	0.68182	13.9231	0.495553	1.32814	-0.16633	-0.30491	0.123245	2.18723	2.50552		2.50552
782	14	No	NPAAWL		Yes	No	No	No	21-70	M	40.23	severely obese	NA	Yes	Yes	No	No	No	Yes		68.2891	25.2604	2.97698	26.3275	2.25646	3.22338	1.77445				130.108	6.22				52.4864	19.4149	2.28808	20.2351	1.73429	2.47746	0.359471	0.239122	0.394006	8.45681	6.49983		6.49983
782	15	No	NPAAWL		Yes	No	No	No	21-70	M	28.01	overweight	NA	Yes	Yes	No	No	No	Yes		50.4267	24.0063	2.7716	29.1661	2.38145	3.11251	1.26771				113.132	6.02				44.5732	21.2197	2.44987	25.7805	2.10501	2.75121	0.389143	0.323254	0.439524	8.26555	7.30609		7.30609
782	16	No	NPAAWL		Yes	No	No	No	21-70	M	33.82	obese	NA	Yes	Yes	No	No	No	Yes		31.8824	12.9835	1.70496	10.8108	1.5751	1.94192	1.11883				62.0175	6.98				51.4087	20.9352	2.74915	17.4318	2.53977	3.13124	0.439199	0.404795	0.495716	5.22197	8.42016		8.42016
782	17	No	NPAAWL		Yes	No	No	No	21-70	M	52.58	severely obese	NA	Yes	Yes	No	No	No	Yes		99.0441	36.0322	2.06819	31.2511	1.78972	4.0984	1.2923				175.576	6.09				56.411	20.5223	1.17794	17.7992	1.01934	2.33426	0.0711244	0.00832047	0.368149	7.9563	4.53154		4.53154
782	18	No	NPAAWL		Yes	No	No	No	21-70	M	27.77	overweight	NA	Yes	Yes	No	No	No	Yes		73.4544	20.0685	5.54432	15.7448	5.8346	5.89963	8.34798				134.894	6.59				54.4533	14.8772	4.11012	11.672	4.32532	4.37353	0.613855	0.636018	0.640832	17.2786	12.809		12.809
782	1	No	HPWL		Yes	No	No	No	21-70	M	41.59	severely obese	NA	Yes	Yes	No	No	No	Yes		34.5053	10.7346	0.844575	4.64756	0.638546	0.966081	1.46072				53.7974	7.45				64.1393	19.9538	1.56992	8.639	1.18695	1.79578	0.195877	0.074431	0.254252	2.4492	4.55264		4.55264
782	2	No	HPWL		Yes	No	No	No	21-70	M	38.66	obese	NA	Yes	Yes	No	No	No	Yes		26.8842	13.8794	1.76541	7.97236	1.56579	1.55374	1.54704				55.1679	7.58				48.7316	25.1584	3.20006	14.4511	2.83823	2.81637	0.505158	0.453048	0.44969	4.88494	8.85467		8.85467
782	3	No	HPWL		Yes	No	No	No	21-70	M	39.43	obese	NA	Yes	Yes	No	No	No	Yes		55.2471	22.7111	1.69604	21.6531	1.35098	2.17193	1.34814				106.178	6.62				52.0324	21.3896	1.59735	20.3931	1.27237	2.04555	0.2034	0.104615	0.310809	5.21895	4.91527		4.91527
782	4	No	HPWL		Yes	No	No	No	21-70	M	36.61	obese	NA	Yes	Yes	No	No	No	Yes		72.2332	23.5204	4.14727	13.2799	4.47158	3.59599	2.25961				123.508	6.62				58.4847	19.0437	3.3579	10.7522	3.62048	2.91155	0.526068	0.558766	0.464124	12.2148	9.88992		9.88992
782	5	No	HPWL		Yes	No	No	No	21-70	M	41.11	severely obese	NA	Yes	Yes	No	No	No	Yes		82.1389	25.1189	1.79462	38.6931	1.57292	2.91247	1.34776				153.579	6.08				53.4833	16.3557	1.16854	25.1943	1.02418	1.8964	0.0676421	0.010376	0.277931	6.28001	4.08912		4.08912
782	6	No	HPWL		Yes	No	No	No	21-70	M	34.89	obese	NA	Yes	Yes	No	No	No	Yes		56.2092	18.5476	2.42138	11.7706	2.206	3.14105	1.54546				95.8413	6.67				58.6482	19.3524	2.52645	12.2813	2.30172	3.27735	0.402511	0.362053	0.515522	7.76844	8.10552		8.10552
782	7	No	HPWL		Yes	No	No	No	21-70	M	32.96	obese	NA	Yes	Yes	No	No	No	Yes		68.1767	26.4998	4.54597	40.088	4.17492	5.18722	1.18037				149.853	6.16				45.4957	17.6839	3.03362	26.7515	2.78601	3.46154	0.481961	0.444983	0.539269	13.9081	9.28117		9.28117
782	8	No	HPWL		Yes	No	No	No	21-70	M	29.24	overweight	NA	Yes	Yes	No	No	No	Yes		73.5184	33.1444	4.93083	37.9159	4.49607	5.67313	1.16103				160.84	6.42				45.7091	20.6071	3.06568	23.5737	2.79537	3.52719	0.486527	0.446439	0.547429	15.1	9.38824		9.38824
782	9	No	HPWL		Yes	No	No	No	21-70	M	35.48	obese	NA	Yes	Yes	No	No	No	Yes		32.1714	12.4535	1.73425	3.72598	1.68068	1.64224	1.23767				54.6457	7.56				58.8728	22.7895	3.17362	6.81843	3.07559	3.00526	0.501555	0.487928	0.477882	5.05717	9.25446		9.25446
782	10	No	HPWL		Yes	No	No	No	21-70	M	36.47	obese	NA	Yes	Yes	No	No	No	Yes		99.7528	34.8343	4.51162	28.9376	3.75343	7.11056	2.01254				180.913	6.51				55.1386	19.2548	2.49381	15.9953	2.07472	3.93038	0.396863	0.316959	0.594434	15.3756	8.4989		8.4989
782	11	No	HPWL		Yes	No	No	No	21-70	M	37.62	obese	NA	Yes	Yes	No	No	No	Yes		38.8547	10.0966	1.61553	6.69195	1.47212	1.7913	1.76288				62.2851	6.85				62.3821	16.2103	2.59376	10.7441	2.36351	2.87597	0.41393	0.373558	0.458784	4.87894	7.83324		7.83324
782	12	No	HPWL		Yes	No	No	No	21-70	M	41.43	severely obese	NA	Yes	No	No	No	No	Yes													7.03
782	13	No	HPWL		Yes	No	No	No	21-70	M	34.31	obese	NA	Yes	Yes	No	No	No	Yes		46.6414	18.2491	1.66527	16.6319	1.48223	2.58451	2.00609				89.2605	6.83				52.2531	20.4448	1.86563	18.633	1.66057	2.89547	0.270826	0.220256	0.461719	5.73202	6.42167		6.42167
782	14	No	HPWL		Yes	No	No	No	21-70	M	40.23	severely obese	NA	Yes	Yes	No	No	No	Yes		62.6483	20.099	1.92269	18.3823	1.52651	2.38293	1.18997				108.152	6.61				57.9263	18.584	1.77777	16.9968	1.41145	2.20333	0.249876	0.149665	0.343079	5.83213	5.39255		5.39255
782	15	No	HPWL		Yes	No	No	No	21-70	M	28.01	overweight	NA	Yes	Yes	No	No	No	Yes		51.2116	25.2184	3.49955	24.8864	3.04221	3.43525	1.21534				112.509	6.54				45.5179	22.4146	3.11047	22.1195	2.70398	3.05332	0.492826	0.432003	0.484773	9.97702	8.86777		8.86777
782	16	No	HPWL		Yes	No	No	No	21-70	M	33.82	obese	NA	Yes	Yes	No	No	No	Yes		40.6159	16.3744	1.48925	10.7901	1.30226	1.92502	1.36975				73.8666	7.33				54.9855	22.1675	2.01614	14.6075	1.76299	2.60607	0.30452	0.246249	0.415986	4.71652	6.38519		6.38519
782	17	No	HPWL		Yes	No	No	No	21-70	M	52.58	severely obese	NA	Yes	Yes	No	No	No	Yes		140.597	44.9178	6.15864	30.7587	5.79743	7.72501	1.14862				237.103	6.25				59.2978	18.9444	2.59745	12.9727	2.44511	3.25808	0.414547	0.388298	0.512961	19.6811	8.30063		8.30063
782	18	No	HPWL		Yes	No	No	No	21-70	M	27.77	overweight	NA	Yes	Yes	No	No	No	Yes		57.4788	14.1926	4.63857	8.82624	5.13091	4.14637	1.11138				95.5249	6.35				60.1716	14.8575	4.85587	9.23972	5.37128	4.34061	0.686267	0.730077	0.637551	13.9158	14.5678		14.5678
Inulin	1	No	Background	0	No	Yes	Yes	Yes	25-51	F	19.81-31.5	normal-overwt	qPCR	Yes	Yes	Yes	Yes	Yes	No	0	56.7421	14.7447	1.20272	9.75716	0.8393	1.67335	1.65632	0	0.894696	0.367815	86.6157	6.82	0	0	0	65.5102	17.0232	1.38857	11.2649	0.968994	1.93192	0.142569	-0.0136791	0.285989	3.71537	4.28949	0	4.28949
Inulin	2	No	Background	0	No	Yes	Yes	Yes	25-51	F	19.81-31.5	normal-overwt	qPCR	Yes	Yes	Yes	Yes	Yes	No	1.36176	43.5672	16.4347	1.25451	12.3383	0.97797	0.57094	1.97325	0.883998	0.31659	0.271167	77.1169	6.57	0	0	0	56.495	21.3114	1.62676	15.9995	1.26817	0.740357	0.211324	0.103176	-0.130559	2.80342	3.63529	0	3.63529
Inulin	3	No	Background	0	No	Yes	Yes	Yes	25-51	F	19.81-31.5	normal-overwt	qPCR	Yes	Yes	Yes	Yes	Yes	No	1.22716	15.0637	6.92162	1.15112	4.34953	1.08659	1.21666	1.74461	0	0.267571	3.7401	31.5338	6.12	0	0	0	47.7699	21.9498	3.65044	13.7932	3.44579	3.85828	0.562345	0.537289	0.586393	3.45437	10.9545	0	10.9545
Inulin	4	No	Background	0	No	Yes	Yes	Yes	25-51	M	19.81-31.5	normal-overwt	qPCR	Yes	Yes	Yes	Yes	Yes	No	1.01242	48.786	12.1092	1.00809	11.8735	0.624736	1.15453	1.48981	0.674482	0	0	77.0459	6.57	0	0	0	63.3207	15.7169	1.30843	15.411	0.810862	1.4985	0.116749	-0.0910528	0.175657	2.78736	3.61779	0	3.61779
Inulin	5	No	Background	0	No	Yes	Yes	Yes	25-51	F	19.81-31.5	normal-overwt	qPCR	Yes	Yes	Yes	Yes	Yes	No	0	49.9634	8.06725	0.844206	10.2844	0.560709	1.06004	1.33632	0	0.405344	0	72.1164	7.06	0	0	0	69.2817	11.1864	1.17062	14.2609	0.777505	1.46991	0.0684142	-0.109297	0.16729	2.46496	3.41803	0	3.41803
Inulin	6	No	Background	0	No	Yes	Yes	Yes	25-51	M	19.81-31.5	normal-overwt	qPCR	Yes	Yes	Yes	Yes	Yes	No	0	37.4456	10.6904	1.58973	9.57566	1.18698	1.52228	5.67027	0	0.67044	0	67.6809	6.95	0	0	0	55.3267	15.7953	2.34886	14.1482	1.75379	2.24921	0.370857	0.243977	0.352029	4.29899	6.35185	0	6.35185
Inulin	7	No	Background	0	No	Yes	Yes	Yes	25-51	F	19.81-31.5	normal-overwt	qPCR	Yes	Yes	Yes	Yes	Yes	No	0	16.5448	5.8322	0.890565	1.82975	0.617475	0.652485	1.3368	0	0	0	27.7041	7.98	0	0	0	59.7197	21.0518	3.21456	6.60462	2.22882	2.3552	0.507122	0.348076	0.372027	2.16053	7.79858	0	7.79858
Inulin	8	No	Background	0	No	Yes	Yes	Yes	25-51	F	19.81-31.5	normal-overwt	qPCR	Yes	Yes	Yes	Yes	Yes	No	0	43.2387	10.9197	2.34408	3.70323	1.81762	1.73275	1.57839	0.70973	0.612082	0.201251	65.3345	7.43	0	0	0	66.1805	16.7136	3.58781	5.66811	2.78202	2.65212	0.55483	0.44436	0.423594	5.89445	9.02195	0	9.02195
Inulin	9	No	Background	0	No	Yes	Yes	Yes	25-51	F	19.81-31.5	normal-overwt	qPCR	Yes	Yes	Yes	Yes	Yes	No	1.14953	37.1387	9.38572	1.60343	10.1815	1.29534	1.72194	1.48264	0.720185	0	6.01996	62.8092	6.27	0	0	0	59.1293	14.9432	2.55286	16.2102	2.06233	2.74154	0.407028	0.314359	0.437995	4.62071	7.35674	0	7.35674
Inulin	10	No	Background	0	No	Yes	Yes	Yes	25-51	F	19.81-31.5	normal-overwt	qPCR	Yes	Yes	Yes	Yes	Yes	No	0	26.0201	7.91279	1.13065	3.18724	1.07665	1.07863	5.60007	0	0	0.443119	46.0061	7.48	0	0	0	56.5578	17.1994	2.45762	6.92786	2.34024	2.34455	0.390514	0.36926	0.370059	3.28594	7.1424	0	7.1424
Inulin	11	No	Background	0	No	Yes	Yes	Yes	25-51	F	19.81-31.5	normal-overwt	qPCR	Yes	Yes	Yes	Yes	Yes	No	0	31.165	11.9193	1.57386	3.8447	1.25573	2.43736	1.66985	0	0.311182	0.245308	53.8658	6.99	0	0	0	57.8568	22.1277	2.92181	7.13756	2.33122	4.52487	0.465652	0.367583	0.655606	5.26694	9.77789	0	9.77789
Inulin	12	No	Background	0	No	Yes	Yes	Yes	25-51	M	19.81-31.5	normal-overwt	qPCR	Yes	Yes	Yes	Yes	Yes	No	1.2465	30.3183	6.92132	1.51581	2.71164	1.32285	1.17286	1.91054	0	0	0	45.8733	7.28	0	0	0	66.0913	15.0879	3.30433	5.91116	2.88371	2.55674	0.519084	0.459952	0.407687	4.01152	8.74479	0	8.74479
Inulin	1	No	Control	4	No	Yes	No	No	25-51	F	19.81-31.5	normal-overwt	qPCR	Yes	Yes	Yes	Yes	Yes	No	1.0099	54.5492	11.8409	2.13112	8.59318	1.69834	2.1822	1.61675	1.0219	1.50455	0.0993308	82.6117	6.69	0	0	0	66.0308	14.3332	2.57968	10.4019	2.05582	2.64152	0.411566	0.312984	0.421854	6.01167	7.27702	0	7.27702
Inulin	2	No	Control	1	No	Yes	No	No	25-51	F	19.81-31.5	normal-overwt	qPCR	Yes	Yes	Yes	Yes	Yes	No	0	73.777	25.0601	1.86228	15.61	1.50239	0.757194	1.67559	0	0	1.82754	120.245	6.1	0	0	0	61.3558	20.841	1.54875	12.9819	1.24945	0.629711	0.18998	0.0967178	-0.200859	4.12187	3.4279	0	3.4279
Inulin	3	No	Control	4	No	Yes	No	No	25-51	F	19.81-31.5	normal-overwt	qPCR	Yes	Yes	Yes	Yes	Yes	No	1.3181	30.8314	6.49803	0.943781	5.06417	0.758334	1.181	3.52432	1.17667	0.716339	1.1506	48.801	6.91	0	0	0	63.1777	13.3154	1.93394	10.3772	1.55393	2.42004	0.286442	0.191432	0.383822	2.88312	5.90791	0	5.90791
Inulin	4	No	Control	1	No	Yes	No	No	25-51	M	19.81-31.5	normal-overwt	qPCR	Yes	Yes	Yes	Yes	Yes	No	0.882582	56.0738	11.5111	0.547305	13.651	0.295211	1.6635	1.39881	0	0	0	85.1409	6.82	0	0	0	65.8601	13.5201	0.642823	16.0335	0.346732	1.95382	-0.191909	-0.460006	0.290885	2.50602	2.94338	0	2.94338
Inulin	5	No	Control	4	No	Yes	No	No	25-51	F	19.81-31.5	normal-overwt	qPCR	Yes	Yes	Yes	Yes	Yes	No	1.29442	32.5703	4.86783	0.969523	4.87394	0.746304	0.956558	3.53062	0	0.773014	0	48.5151	7.33	0	0	0	67.1344	10.0336	1.9984	10.0462	1.53829	1.97167	0.300682	0.187039	0.294835	2.67239	5.50836	0	5.50836
Inulin	6	No	Control	4	No	Yes	No	No	25-51	M	19.81-31.5	normal-overwt	qPCR	Yes	Yes	Yes	Yes	Yes	No	1.27056	31.2785	8.33445	1.48772	4.14728	1.22628	1.27127	5.76221	10.1778	0.47683	0.476224	53.5077	7.28	0	0	0	58.4561	15.5762	2.78039	7.7508	2.29178	2.37586	0.444105	0.360172	0.375821	3.98527	7.44803	0	7.44803
Inulin	7	No	Control	4	No	Yes	No	No	25-51	F	19.81-31.5	normal-overwt	qPCR	Yes	Yes	Yes	Yes	Yes	No	1.13738	57.7642	12.3414	1.03358	10.1788	0.714581	1.86991	1.83332	2.02128	1.32919	0	85.7358	6.86	0	0	0	67.3747	14.3946	1.20554	11.8723	0.833469	2.18102	0.0811815	-0.0791106	0.338659	3.61807	4.22002	0	4.22002
Inulin	8	No	Control	1	No	Yes	No	No	25-51	F	19.81-31.5	normal-overwt	qPCR	Yes	Yes	Yes	Yes	Yes	No	0.851327	26.2975	8.73845	1.60631	3.42228	1.35302	1.41008	1.27739	0.88597	0.450693	0	44.105	7.46	0	0	0	59.6247	19.8128	3.64201	7.75939	3.06772	3.19709	0.561341	0.486815	0.504755	4.3694	9.90682	0	9.90682
Inulin	9	No	Control	1	No	Yes	No	No	25-51	F	19.81-31.5	normal-overwt	qPCR	Yes	Yes	Yes	Yes	Yes	No	0	39.4673	10.7816	0.237824	9.87952	0	0	1.41608	0	0	0	61.7823	6.93	0	0	0	63.8812	17.451	0.384938	15.9908	0	0	-0.414609	-4	-4	0.237824	0.384938	0	0.384938
Inulin	10	No	Control	1	No	Yes	No	No	25-51	F	19.81-31.5	normal-overwt	qPCR	Yes	Yes	Yes	Yes	Yes	No	1.21535	31.0072	7.8422	1.13803	2.89091	0.973867	1.07836	4.32564	0	0	0	49.2562	6.76	0	0	0	62.9508	15.9212	2.31043	5.86913	1.97715	2.1893	0.363692	0.296039	0.340305	3.19026	6.47687	0	6.47687
Inulin	11	No	Control	1	No	Yes	No	No	25-51	F	19.81-31.5	normal-overwt	qPCR	Yes	Yes	Yes	Yes	Yes	No	1.24753	41.031	12.2898	2.07084	9.11569	1.76096	3.42507	1.88161	0	0.559936	0.308173	71.5751	6.54	0	0	0	57.3259	17.1706	2.89325	12.7359	2.4603	4.78528	0.461385	0.390987	0.679907	7.25687	10.1388	0	10.1388
Inulin	12	No	Control	4	No	Yes	No	No	25-51	M	19.81-31.5	normal-overwt	qPCR	Yes	Yes	Yes	Yes	Yes	No	1.20459	20.0896	4.22282	0.816634	1.21859	0.662379	0.560373	3.31076	0	0	0.480994	30.8811	7.7	0	0	0	65.0545	13.6744	2.64444	3.94608	2.14493	1.81462	0.422334	0.331414	0.258785	2.03939	6.60399	0	6.60399
Inulin	1	No	Inulin	1	No	Yes	No	No	25-51	F	19.81-31.5	normal-overwt	qPCR	Yes	Yes	Yes	Yes	Yes	No	1.05375	55.7667	13.6379	2.20089	18.9915	1.59266	2.80608	1.61022	0.915653	0.995479	0	96.606	6.44	0	0	0	57.7259	14.1171	2.27822	19.6587	1.64862	2.90467	0.357595	0.21712	0.463097	6.59964	6.83151	0	6.83151
Inulin	2	No	Inulin	4	No	Yes	No	No	25-51	F	19.81-31.5	normal-overwt	qPCR	Yes	Yes	Yes	Yes	Yes	No	1.28061	37.3871	13.5758	1.14317	8.39519	0.803388	0	4.2591	0	0	0.336024	65.5637	7.27	0	0	0	57.024	20.7063	1.7436	12.8046	1.22536	0	0.241446	0.0882623	-4	1.94656	2.96895	0	2.96895
Inulin	3	No	Inulin	1	No	Yes	No	No	25-51	F	19.81-31.5	normal-overwt	qPCR	Yes	Yes	Yes	Yes	Yes	No	1.14397	22.0113	4.82669	0.888289	3.53291	0.757583	0.951435	1.65456	6.09994	0.409109	0.785543	34.6228	6.59	0	0	0	63.5747	13.9408	2.56562	10.204	2.1881	2.748	0.409192	0.340068	0.439017	2.59731	7.50172	0	7.50172
Inulin	4	No	Inulin	4	No	Yes	No	No	25-51	M	19.81-31.5	normal-overwt	qPCR	Yes	Yes	Yes	Yes	Yes	No	1.06973	41.3354	12.8236	0.860619	8.10803	0.444907	0.880937	1.55708	0.73313	0	0	66.0106	7.22	0	0	0	62.6194	19.4266	1.30376	12.2829	0.673993	1.33454	0.115197	-0.171345	0.125331	2.18646	3.31229	0	3.31229
Inulin	5	No	Inulin	1	No	Yes	No	No	25-51	F	19.81-31.5	normal-overwt	qPCR	Yes	Yes	Yes	Yes	Yes	No	0	29.7571	5.36304	1.34032	4.57652	1.05746	1.08625	1.70595	1.1482	0.911325	0	44.8866	7.35	0	0	0	66.2939	11.948	2.98601	10.1957	2.35584	2.41998	0.475091	0.372146	0.383811	3.48402	7.76183	0	7.76183
Inulin	6	No	Inulin	1	No	Yes	No	No	25-51	M	19.81-31.5	normal-overwt	qPCR	Yes	Yes	Yes	Yes	Yes	No	0	20.0565	4.56168	1.01995	0.36143	0.904624	0.61219	4.29197	0	0.249244	0	31.8084	6.88	0	0	0	63.0543	14.3411	3.20654	1.13627	2.84398	1.92462	0.506037	0.453927	0.284345	2.53676	7.97514	0	7.97514
Inulin	7	No	Inulin	1	No	Yes	No	No	25-51	F	19.81-31.5	normal-overwt	qPCR	Yes	Yes	Yes	Yes	Yes	No	0	30.5356	10.4857	2.229	4.11379	1.7457	1.39175	1.60026	0	0.248682	0	52.1018	7.47	0	0	0	58.6075	20.1255	4.27816	7.89568	3.35056	2.6712	0.631257	0.525117	0.426707	5.36645	10.2999	0	10.2999
Inulin	8	No	Inulin	4	No	Yes	No	No	25-51	F	19.81-31.5	normal-overwt	qPCR	Yes	Yes	Yes	Yes	Yes	No	0.88171	42.8552	10.6676	1.93469	3.10648	1.5485	1.54563	7.68215	0	0.772526	0	69.3403	7.09	0	0	0	61.8043	15.3844	2.79014	4.48005	2.2332	2.22904	0.445626	0.348927	0.348119	5.02882	7.25238	0	7.25238
Inulin	9	No	Inulin	4	No	Yes	No	No	25-51	F	19.81-31.5	normal-overwt	qPCR	Yes	Yes	Yes	Yes	Yes	No	1.10484	51.2724	8.93818	0.919708	8.81965	0.532139	1.02827	2.2872	0	0	0	73.7976	6.66	0	0	0	69.4771	12.1118	1.24626	11.9511	0.72108	1.39336	0.095608	-0.142017	0.144064	2.48012	3.3607	0	3.3607
Inulin	10	No	Inulin	4	No	Yes	No	No	25-51	F	19.81-31.5	normal-overwt	qPCR	Yes	Yes	Yes	Yes	Yes	No	1.05758	45.7941	13.0161	1.15369	10.9444	0.844992	1.74613	5.06053	0	0	0.425625	78.5599	6.51	0	0	0	58.292	16.5684	1.46855	13.9312	1.0756	2.22267	0.166888	0.0316514	0.346875	3.74481	4.76682	0	4.76682
Inulin	12	No	Inulin	1	No	Yes	No	No	25-51	M	19.81-31.5	normal-overwt	qPCR	Yes	Yes	Yes	Yes	Yes	No	1.4508	30.3109	7.3485	1.35671	4.65992	1.21036	1.41626	8.80158	1.52419	0.679072	0	55.1042	6.56	0	0	0	55.0065	13.3356	2.46208	8.45656	2.1965	2.57015	0.391302	0.341731	0.409958	3.98333	7.22873	0	7.22873
Oatabix	3	No	Background	8	No	Yes	Yes	Yes	40	F	23.1	normal	FISH	Yes	Yes	No	No	Yes	No	1.05375	55.7667	13.6379	2.20089	18.9915	1.59266	2.80608	1.61022	0.915653	0.995479	0	99.5709	7.10333			6.7376	56.007	13.6967	2.21038	19.0733	1.59953	2.81818	0.344467	0.203992	0.449968	6.59964	6.62809	10.2554	6.62809
Oatabix	6	Yes	Background	8	No	Yes	Yes	Yes	39	F	20.9	normal	FISH	Yes	Yes	No	No	Yes	No	1.28061	37.3871	13.5758	1.14317	8.39519	0.803388	0	4.2591	0	0	0.336024	67.1803	7.09333			15.7977	55.6518	20.208	1.70164	12.4965	1.19587	0	0.230868	0.0776835	-4	1.94656	2.89751	9.51488	2.89751
Oatabix	7	Yes	Background	8	No	Yes	Yes	Yes	62	M	26.3	overweight	FISH	Yes	Yes	No	No	Yes	No	1.14397	22.0113	4.82669	0.888289	3.53291	0.757583	0.951435	1.65456	6.09994	0.409109	0.785543	43.0614	6.32			29.7091	51.1162	11.2089	2.06284	8.20436	1.75931	2.20949	0.314467	0.245342	0.344291	2.59731	6.03164	10.3835	6.03164
Oatabix	9	No	Background	8	No	Yes	Yes	Yes	46	F	21.2	normal	FISH	Yes	Yes	No	No	Yes	No	1.06973	41.3354	12.8236	0.860619	8.10803	0.444907	0.880937	1.55708	0.73313	0	0	67.8135	7.19333			9.56895	60.9546	18.9101	1.2691	11.9564	0.656074	1.29906	0.103495	-0.183047	0.113629	2.18646	3.22423	9.68428	3.22423
Oatabix	10	No	Background	8	No	Yes	Yes	Yes	23	F	18.5	normal	FISH	Yes	Yes	No	No	Yes	No	0	29.7571	5.36304	1.34032	4.57652	1.05746	1.08625	1.70595	1.1482	0.911325	0	46.9461	7.01333			10.1205	63.3855	11.4238	2.85501	9.74845	2.25249	2.31381	0.455608	0.352663	0.364328	3.48402	7.42131	10.3337	7.42131
Oatabix	13	No	Background	8	No	Yes	Yes	Yes	38	M	23.3	normal	FISH	Yes	Yes	No	No	Yes	No	0	20.0565	4.56168	1.01995	0.36143	0.904624	0.61219	4.29197	0	0.249244	0	32.0576	7.59			10.325	62.564	14.2296	3.18161	1.12744	2.82187	1.90966	0.502647	0.450537	0.280955	2.53676	7.91313	9.82592	7.91313
Oatabix	14	No	Background	8	No	Yes	Yes	Yes	25	F	17.6	underweight	FISH	Yes	Yes	No	No	Yes	No	0	30.5356	10.4857	2.229	4.11379	1.7457	1.39175	1.60026	0	0.248682	0	52.3505	6.88			12.3125	58.3291	20.0299	4.25784	7.85817	3.33464	2.65851	0.629189	0.523049	0.424639	5.36645	10.251	9.87245	10.251
Oatabix	3	No	Oats	12	No	Yes	No	No	40	F	23.1	normal	FISH	Yes	Yes	No	No	Yes	No	0.88171	42.8552	10.6676	1.93469	3.10648	1.5485	1.54563	7.68215	0	0.772526	0	70.9945	7.17667			13.8478	60.3642	15.0259	2.72513	4.37566	2.18116	2.1771	0.435387	0.338688	0.337879	5.02882	7.08339	10.2235	7.08339
Oatabix	6	Yes	Oats	12	No	Yes	No	No	39	F	20.9	normal	FISH	Yes	Yes	No	No	Yes	No	1.10484	51.2724	8.93818	0.919708	8.81965	0.532139	1.02827	2.2872	0	0	0	74.9024	7.27667			9.47338	68.4523	11.9331	1.22788	11.7748	0.710443	1.37281	0.0891543	-0.148471	0.137611	2.48012	3.31113	10.0014	3.31113
Oatabix	7	Yes	Oats	12	No	Yes	No	No	62	M	26.3	overweight	FISH	Yes	Yes	No	No	Yes	No	1.05758	45.7941	13.0161	1.15369	10.9444	0.844992	1.74613	5.06053	0	0	0.425625	80.0431	6.97333			37.2061	57.2118	16.2614	1.44134	13.6731	1.05567	2.18148	0.158765	0.0235284	0.338752	3.74481	4.67849	10.2763	4.67849
Oatabix	9	No	Oats	12	No	Yes	No	No	46	F	21.2	normal	FISH	Yes	No	No	No	Yes	No													7.54			7.21975												10.1749
Oatabix	10	No	Oats	12	No	Yes	No	No	23	F	18.5	normal	FISH	Yes	Yes	No	No	Yes	No	1.4508	30.3109	7.3485	1.35671	4.65992	1.21036	1.41626	8.80158	1.52419	0.679072	0	58.7583	7.05333			4.46046	51.5857	12.5063	2.30897	7.93066	2.0599	2.41032	0.363417	0.313847	0.382074	3.98333	6.77919	10.3554	6.77919
Oatabix	13	No	Oats	12	No	Yes	No	No	38	M	23.3	normal	FISH	Yes	Yes	No	No	Yes	No	0	105.751	44.5498	1.64803	27.2161	0.52266	2.83298	0	0	0	0	182.521	6.29			3.10406	57.9392	24.4081	0.902927	14.9112	0.286357	1.55214	-0.0443473	-0.543093	0.190932	5.00367	2.74143	10.5193	2.74143
Oatabix	14	No	Oats	12	No	Yes	No	No	25	F	17.6	underweight	FISH	Yes	Yes	No	No	Yes	No	0	71.6891	24.0099	1.68663	19.2527	0.61422	2.45827	0	0	1.93432	0	121.645	6.68333			7.91856	58.933	19.7377	1.38651	15.8269	0.504928	2.02085	0.141924	-0.296771	0.305535	4.75912	3.9123	10.1017	3.9123
Oatabix	3	No	Background	16	No	Yes	No	No	40	F	23.1	normal	FISH	Yes	Yes	No	No	Yes	No	0	34.3026	18.7575	0.801104	7.20045	0	1.80461	0	6.82584	1.40207	37.0342	108.128	7.1			12.4782	31.724	17.3475	0.740882	6.65917	0	1.66895	-0.130251	-4	0.222444	2.60572	2.40984	10.6287	2.40984
Oatabix	6	Yes	Background	16	No	Yes	No	No	39	F	20.9	normal	FISH	Yes	Yes	No	No	Yes	No	0	21.965	23.0208	0	4.64747	0	0	0	5.62184	0	0	55.2551	7.61			4.42397	39.7519	41.6628	0	8.41094	0	0	-4	-4	-4	0	0	10.5453	0
Oatabix	7	Yes	Background	16	No	Yes	No	No	62	M	26.3	overweight	FISH	Yes	Yes	No	No	Yes	No	0	67.58	26.0539	1.89144	19.9502	1.21353	2.01148	0	0	0	0	118.701	6.74			27.3356	56.9332	21.9492	1.59345	16.8072	1.02235	1.69459	0.20234	0.00959759	0.229063	5.11645	4.31039	10.4907	4.31039
Oatabix	9	No	Background	16	No	Yes	No	No	46	F	21.2	normal	FISH	Yes	Yes	No	No	Yes	No	0	36.1483	21.2466	0.886436	5.83735	0.622004	0.699376	0	0	0	0	65.4401	7.62			3.93693	55.2388	32.4672	1.35458	8.92015	0.950494	1.06873	0.131804	-0.0220506	0.028867	2.20782	3.3738	10.4645	3.3738
Oatabix	10	No	Background	16	No	Yes	No	No	23	F	18.5	normal	FISH	Yes	Yes	No	No	Yes	No	0	36.2506	17.0897	1.01315	4.56513	0.897108	0.69918	3.95904	0	0	0	64.4739	6.96333			12.8094	56.2252	26.5064	1.57141	7.08057	1.39143	1.08444	0.196289	0.14346	0.0352048	2.60944	4.04727	10.5203	4.04727
Oatabix	13	No	Background	16	No	Yes	No	No	38	M	23.3	normal	FISH	Yes	Yes	No	No	Yes	No	0	105.751	44.5498	1.64803	27.2161	0.52266	2.83298	0	0	0	0	182.521	6.70667			3.47446	57.9392	24.4081	0.902927	14.9112	0.286357	1.55214	-0.0443473	-0.543093	0.190932	5.00367	2.74143	10.5256	2.74143
Oatabix	14	No	Background	16	No	Yes	No	No	25	F	17.6	underweight	FISH	Yes	Yes	No	No	Yes	No	0	71.6891	24.0099	1.68663	19.2527	0.61422	2.45827	0	0	1.93432	0	121.645	6.77			5.96599	58.933	19.7377	1.38651	15.8269	0.504928	2.02085	0.141924	-0.296771	0.305535	4.75912	3.9123	10.2518	3.9123
Plantain	1	No	Background		No	Yes	Yes	Yes	30	F	20.93	normal	FISH	No	Yes	Yes	Yes	Yes	No	0	41.31	19.64	1.06	9.72	0.72	1.39	11.46	0	0	0	85.31		32.39	11.07	29.03	48.4234	23.0219	1.24253	11.3937	0.843981	1.62935	0.0943059	-0.0736674	0.212015	3.17	3.71586	10.2357	3.71586
Plantain	2	No	Background		No	Yes	Yes	Yes	26	F	18.29	underweight	FISH	No	Yes	Yes	Yes	Yes	No	0	48.39	16.97	1.65	8.79	1.23	1.99	3.89	0	0.8	0	83.72		9.61	26.9	3.38	57.7998	20.2699	1.97086	10.4993	1.46918	2.37697	0.294655	0.167076	0.376024	4.87	5.81701	10.4921	5.81701
Plantain	3	Yes	Background		No	Yes	Yes	Yes	63	M	26.09	overweight	FISH	No	Yes	Yes	Yes	Yes	No	0	51.91	22.12	1.87	34.22	1.48	2.63	4.8	0	0	0	119.04		21.28	11.13	7.84	43.6072	18.582	1.5709	28.7466	1.24328	2.20934	0.196149	0.0945688	0.344263	5.98	5.02352	10.6498	5.02352
Plantain	4	No	Background		No	Yes	Yes	Yes	25	M	24.23	normal	FISH	No	Yes	Yes	Yes	Yes	No	0	70.71	19.14	0.63	34.64	11.71	0	5.95	0	0	0	142.78		10.93	1.42	3.98	49.5237	13.4052	0.441238	24.2611	8.20143	0	-0.355327	0.91389	-4	12.34	8.64267	9.73865	8.64267
Plantain	5	No	Background		No	Yes	Yes	Yes	53	F	30.18	obese	FISH	No	Yes	Yes	Yes	Yes	No	0	49.49	17.35	2.9	15.62	2.59	2.92	8.44	7.41	0.82	0	107.53		15.18	9.37	4.01	46.0244	16.135	2.69692	14.5262	2.40863	2.71552	0.430868	0.38177	0.433853	8.41	7.82107	10.5453	7.82107
Plantain	6	No	Background		No	Yes	Yes	Yes	37	F	28.61	overweight	FISH	No	Yes	Yes	Yes	Yes	No	0	14.16	7.23	0.75	1.54	0.72	0.66	2.09	0	0	0	27.15		5.87	8.77	4.38	52.1547	26.6298	2.76243	5.67219	2.65193	2.43094	0.441291	0.423563	0.385774	2.13	7.8453	10.534	7.8453
Plantain	7	No	Background		No	Yes	Yes	Yes	37	F	25.13	overweight	FISH	No	Yes	Yes	Yes	Yes	No	0	60.03	12.99	1.12	15.87	0.67	1.23	2.16	1.16	0	0	95.24		17.33	14.61	15.14	63.0302	13.6392	1.17598	16.6632	0.703486	1.29147	0.0703986	-0.152745	0.111086	3.02	3.17094	10.3999	3.17094
Plantain	8	No	Background		No	Yes	Yes	Yes	28	M	23.39	normal	FISH	No	Yes	Yes	Yes	Yes	No	0	34.14	12.13	1.19	6.42	1.12	1.72	3.34	0.77	0.6	0	61.44		8.44	10.2	2.09	55.5664	19.7428	1.93685	10.4492	1.82292	2.79948	0.287096	0.260767	0.447077	4.03	6.55924	10.7824	6.55924
Plantain	9	No	Background		No	Yes	Yes	Yes	27	F	21.45	normal	FISH	No	Yes	Yes	Yes	Yes	No	0	60.15	24.87	2.31	25.64	1.88	3.87	6.86	0	2.86	0	128.43		10.43	19.48	4.59	46.8349	19.3646	1.79865	19.9642	1.46383	3.01331	0.254945	0.165491	0.479044	8.06	6.27579	10.6883	6.27579
Plantain	10	No	Background		No	Yes	Yes	Yes	69	F	31.48	obese	FISH	No	Yes	Yes	Yes	Yes	No	0	36.72	21	1.6	12.94	1.36	2.77	4.81	0	0	0	81.19		11.62	22.72	15.45	45.2272	25.8653	1.97069	15.9379	1.67508	3.41175	0.294617	0.224036	0.532977	5.73	7.05752	10.668	7.05752
Plantain	11	No	Background		No	Yes	Yes	Yes	57	M	27.16	overweight	FISH	No	Yes	Yes	Yes	Yes	No	0	23.59	9.9	1.62	4.75	1.55	1.56	5.42	0.69	0.43	0	49.51		4.51	11.25	6.38	47.6469	19.996	3.27207	9.59402	3.13068	3.15088	0.514822	0.495639	0.498432	4.73	9.55363	10.6008	9.55363
Plantain	12	No	Background		No	Yes	Yes	Yes	30	F	23.03	normal	FISH	No	Yes	Yes	Yes	Yes	No	0	46.61	20.55	1.15	9.92	0.91	2.49	4.49	2.11	0.91	0	89.15		35.22	11.33	7.6	52.2827	23.051	1.28996	11.1273	1.02075	2.79305	0.110576	0.00892004	0.446078	4.55	5.10376	10.57	5.10376
Plantain	13	No	Background		No	Yes	Yes	Yes	59	F	35.8046	obese	FISH	No	Yes	Yes	Yes	Yes	No	0	38.55	15.19	2.06	10.06	1.7	2.02	23.86	2.77	1.46	0.13	97.81		27.8	13.66	6.52	39.4131	15.5301	2.10612	10.2852	1.73806	2.06523	0.323484	0.240066	0.314968	5.78	5.90942	10.3896	5.90942
Plantain	14	No	Background		No	Yes	Yes	Yes	25	M	24.74	normal	FISH	No	Yes	Yes	Yes	Yes	No	0	52.02	15.05	1.21	15.84	0.65	1.63	2.72	2.11	1.65	0	92.88		13.53	18.69	13.61	56.0078	16.2037	1.30276	17.0543	0.699828	1.75495	0.114863	-0.155009	0.244265	3.49	3.75754	10.5345	3.75754
Plantain	15	No	Background		No	Yes	Yes	Yes	56	M	28.7	overweight	FISH	No	Yes	Yes	Yes	Yes	No	0	55.03	16.47	1.85	12.61	1.61	2.12	4.86	5.13	1	0	100.69		3.45	15.27	8.17	54.6529	16.3571	1.83732	12.5236	1.59897	2.10547	0.264185	0.20384	0.32335	5.58	5.54176	10.754	5.54176
Plantain	16	No	Background		No	Yes	Yes	Yes	59	F	33.76	obese	FISH	No	Yes	Yes	Yes	Yes	No	0	26.71	8.25	1.01	3.46	0.95	1.31	3.31	11.62	0	0	56.61		2.42	5.01	0.2	47.1825	14.5734	1.78414	6.11199	1.67815	2.31408	0.251428	0.22483	0.364378	3.27	5.77636	10.2917	5.77636
Plantain	17	No	Background		No	Yes	Yes	Yes	34	F	32.7369	obese	FISH	No	Yes	Yes	Yes	Yes	No	0	64.81	17.09	1.45	31.62	1.17	2.33	2.87	0	1.61	0.11	123.07		6.03	3.02	1.18	52.6611	13.8864	1.17819	25.6927	0.950678	1.89323	0.0712158	-0.0219663	0.277204	4.95	4.0221	10.3026	4.0221
Plantain	18	No	Background		No	Yes	Yes	Yes	49	F	22.7	normal	FISH	No	Yes	Yes	Yes	Yes	No	0	0	14.18	1.47	3.5	1.45	1.51	4.2	1.31	0	0	66.82		4.27	16.69	2.65	58.6651	21.2212	2.19994	5.23795	2.17001	2.2598	0.342411	0.336462	0.35407	4.43	6.62975	10.5274	6.62975
Diet Codes																			average SCFAs		58.8036	17.5647	2.0473	15.8328	1.77038	2.46439	2.17455	1.22355	1.03346	0.422366	102.065
FV	Fruit and Veg study																		stdev		23.7508	8.31337	1.03711	11.0647	1.20924	1.3419	2.77254	4.3444	1.43864	2.8922	42.9974
K	Ketogenic																	n=509	SD		0	0.3685	0.0459712	0.490456	0.0536011	0.0594812	0.122896	0.192571	0.0637696	0.128201	1.90591
M	Maintenance																	sq root 'n'=22.5610
NK	NonKetogenic
MC	Medium Carbohydrate
LC	low carbohydrate
NSP	nonstarch polysaccharide
RS	resistant starch
WL	weight loss
NPWL	normal protein weight loss
PPAAWL	normal protein enriched with free amino acids and moderate amounts of carbohydrate
HPWL	High protein containing moderate amounts of carbohydrate
[truncated: 13 more columns]

## Sheet: intake data
							grams				kj				Energy kJ	Energy kcal
Study	Vol ID	Duplic.in.Timebugs	Study Diet	Week	gender	BMI	prot	df	cho	fat	prot	df	cho	fat
Timebugs	2	No	Background	1	F	24.6	64.775	17.525	211.65	27.6049	1101.18	140.2	3386.4	1021.38	5649.16	1351.47
Timebugs	2	No	Background	2	F	24.6	51.4	11.35	174.2	28.5918	873.8	90.8	2787.2	1057.9	4809.7	1150.65
Timebugs	2	No	Background	3	F	24.6	68.45	12.775	188.425	29.9102	1163.65	102.2	3014.8	1106.68	5387.33	1288.83
Timebugs	2	No	Background	4	F	24.6	50.925	13.3	209.075	31.7216	865.725	106.4	3345.2	1173.7	5491.02	1313.64
Timebugs	2	No	Background	5	F	24.6
Timebugs	2	No	Background	6	F	24.6
Timebugs	2	No	Background	7	F	24.6
Timebugs	2	No	Background	9	F	24.6	52.5667	12.1333	201.933	37.5625	893.633	97.0667	3230.93	1389.81	5611.45	1342.45
Timebugs	2	No	Background	10	F	24.6	65.95	19.15	191.05	44.1018	1121.15	153.2	3056.8	1631.77	5962.92	1426.54
Timebugs	2	No	Background	11	F	24.6	35.425	10.175	151.525	42.2957	602.225	81.4	2424.4	1564.94	4672.96	1117.93
Timebugs	2	No	Background	13	F	24.6	52.8	15.825	187.05	42.3413	897.6	126.6	2992.8	1566.63	5583.63	1335.8
Timebugs	6	No	Background	1	F	20.9	75.025	17.025	238.2	28.1917	1275.43	136.2	3811.2	1043.09	6265.92	1499.02
Timebugs	6	No	Background	2	F	20.9	73.675	19.7	271.4	27.797	1252.48	157.6	4342.4	1028.49	6780.96	1622.24
Timebugs	6	No	Background	3	F	20.9	73.525	14.1	223.125	33.0341	1249.93	112.8	3570	1222.26	6154.99	1472.48
Timebugs	6	No	Background	4	F	20.9	66	14.575	241.625	22.346	1122	116.6	3866	826.8	5931.4	1419
Timebugs	6	No	Background	5	F	20.9	60.475	15.975	201.7	25.9337	1028.08	127.8	3227.2	959.547	5342.62	1278.14
Timebugs	6	No	Background	6	F	20.9	48.2	17.025	215.825	22.4124	819.4	136.2	3453.2	829.26	5238.06	1253.12
Timebugs	6	No	Background	7	F	20.9	61.05	19.825	214.05	26.8714	1037.85	158.6	3424.8	994.243	5615.49	1343.42
Timebugs	6	No	Background	9	F	20.9	58.25	16.075	251.45	27.7694	990.25	128.6	4023.2	1027.47	6169.52	1475.96
Timebugs	6	No	Background	10	F	20.9	67.925	19.15	247.825	20.7586	1154.72	153.2	3965.2	768.067	6041.19	1445.26
Timebugs	6	No	Background	11	F	20.9	77.95	19.675	266.375	23.2501	1325.15	157.4	4262	860.254	6604.8	1580.1
Timebugs	6	No	Background	13	F	20.9	55.925	16.9	199.925	28.2099	950.725	135.2	3198.8	1043.77	5328.49	1274.76
Timebugs	7	No	Background	1	M	26.3	80.15	19.475	208.125	34.1971	1362.55	155.8	3330	1265.29	6113.64	1462.59
Timebugs	7	No	Background	2	M	26.3	96.875	21.3	368.95	23.7152	1646.88	170.4	5903.2	877.463	8597.94	2056.92
Timebugs	7	No	Background	3	M	26.3	85.55	22.475	201.5	27.9733	1454.35	179.8	3224	1035.01	5893.16	1409.85
Timebugs	7	No	Background	4	M	26.3	98.7	26.025	306.05	29.1355	1677.9	208.2	4896.8	1078.01	7860.91	1880.6
Timebugs	7	No	Background	5	M	26.3	70.375	20.35	208.75	32.052	1196.38	162.8	3340	1185.92	5885.1	1407.92
Timebugs	7	No	Background	6	M	26.3	80.025	16.725	180.925	21.7551	1360.43	133.8	2894.8	804.938	5193.96	1242.57
Timebugs	7	No	Background	7	M	26.3	103.55	27.95	301.225	29.0919	1760.35	223.6	4819.6	1076.4	7879.95	1885.16
Timebugs	7	No	Background	9	M	26.3	76.6	27.925	227.6	26.3412	1302.2	223.4	3641.6	974.625	6141.83	1469.34
Timebugs	7	No	Background	10	M	26.3	113.575	25.475	240.75	31.8155	1930.78	203.8	3852	1177.17	7163.75	1713.82
Timebugs	7	No	Background	11	M	26.3	86.325	25.375	216.825	24.3569	1467.53	203	3469.2	901.205	6040.93	1445.2
Timebugs	7	No	Background	13	M	26.3	105.15	24.575	240.975	26.0545	1787.55	196.6	3855.6	964.016	6803.77	1627.7
Timebugs	8	No	Background	1	M	25.3	76.45	13.275	244.6	33.8266	1299.65	106.2	3913.6	1251.58	6571.03	1572.02
Timebugs	8	No	Background	2	M	25.3	91.1	16.425	261.475	35.0498	1548.7	131.4	4183.6	1296.84	7160.54	1713.05
Timebugs	8	No	Background	3	M	25.3	92.125	18.675	264.9	37.7083	1566.12	149.4	4238.4	1395.21	7349.13	1758.17
Timebugs	8	No	Background	4	M	25.3	63.325	18.1	222.25	38.1896	1076.53	144.8	3556	1413.01	6190.34	1480.94
Timebugs	8	No	Background	5	M	25.3	123.475	17.025	239.5	37.7683	2099.08	136.2	3832	1397.43	7464.7	1785.81
Timebugs	8	No	Background	6	M	25.3	75.525	13.25	194.55	36.2524	1283.93	106	3112.8	1341.34	5844.06	1398.1
Timebugs	8	No	Background	7	M	25.3	77.875	13.375	292.25	40.9388	1323.88	107	4676	1514.74	7621.61	1823.35
Timebugs	8	No	Background	9	M	25.3	66.95	9.65	202.8	42.5419	1138.15	77.2	3244.8	1574.05	6034.2	1443.59
Timebugs	8	No	Background	10	M	25.3	80.975	16.2	270.25	35.7663	1376.57	129.6	4324	1323.35	7153.53	1711.37
Timebugs	8	No	Background	11	M	25.3	97.85	13.275	256.375	41.4629	1663.45	106.2	4102	1534.13	7405.78	1771.72
Timebugs	8	No	Background	13	M	25.3	80.425	20	248.55	39.5098	1367.22	160	3976.8	1461.86	6965.89	1666.48
FruitVeg	1	No	Background	0	F	17.8
FruitVeg	1	No	Background	2	F	17.8
FruitVeg	1	No	FV	6	F	17.8
FruitVeg	4	No	Background	0	F	20.72	73.075	10.525	204.075	73.4	1242.28	84.2	3265.2	2715.8	7307.48	1748.2
FruitVeg	4	No	Background	2	F	20.72
FruitVeg	4	No	FV	6	F	20.72	69.275	15.525	234.225	90.975	1177.68	124.2	3747.6	3366.07	8415.55	2013.29
FruitVeg	4	No	FV	10	F	20.72
FruitVeg	4	No	FV	14	F	20.72	69.125	10.475	202.825	50.575	1175.12	83.8	3245.2	1871.27	6375.4	1525.22
FruitVeg	4	No	Washout	20	F	20.72	80.475	19.425	263.925	69.7	1368.07	155.4	4222.8	2578.9	8325.17	1991.67
FruitVeg	5	No	Background	0	F	21.37	72.4	14.5667	124.933	120.6	1230.8	116.533	1998.93	4462.2	7808.47	1868.05
FruitVeg	5	No	Background	2	F	21.37
FruitVeg	5	No	FV	6	F	21.37	78.425	23.35	179.175	141.125	1333.23	186.8	2866.8	5221.62	9608.45	2298.67
FruitVeg	5	No	FV	14	F	21.37	91.8667	18.3667	189.433	139.4	1561.73	146.933	3030.93	5157.8	9897.4	2367.8
FruitVeg	5	No	Washout	20	F	21.37	73.975	15.275	191	136.6	1257.57	122.2	3056	5054.2	9489.97	2270.33
FruitVeg	8	No	Background	0	F	23.5
FruitVeg	10	No	Background	0	F	25.72	55.725	12.425	221.75	78.625	947.325	99.4	3548	2909.12	7503.85	1795.18
FruitVeg	10	No	Background	2	F	25.72
FruitVeg	10	No	FV	6	F	25.72	33.675	15.125	147.775	27	572.475	121	2364.4	999	4056.87	970.544
FruitVeg	10	No	FV	10	F	25.72
FruitVeg	10	No	FV	14	F	25.72	37.775	14.275	146.7	44.75	642.175	114.2	2347.2	1655.75	4759.32	1138.59
FruitVeg	10	No	Washout	20	F	25.72	43.875	12.1	148.225	47.65	745.875	96.8	2371.6	1763.05	4977.32	1190.75
FruitVeg	12	No	Background	0	F	27.88	73.5	24.75	259.725	84.25	1249.5	198	4155.6	3117.25	8720.35	2086.21
FruitVeg	12	No	Background	2	F	27.88
FruitVeg	12	No	FV	6	F	27.88	52.9	19.3	174.95	54.25	899.3	154.4	2799.2	2007.25	5860.15	1401.95
FruitVeg	12	No	FV	10	F	27.88
FruitVeg	12	No	FV	14	F	27.88	43.9667	15.1333	191.167	29.8333	747.433	121.067	3058.67	1103.83	5031	1203.59
FruitVeg	12	No	Washout	20	F	27.88	41.8667	9.16667	124.367	31.3	711.733	73.3333	1989.87	1158.1	3933.03	940.917
FruitVeg	13	No	Background	0	F	32
FruitVeg	13	No	Background	2	F	32
FruitVeg	16	No	Background	2	F	21.3
FruitVeg	18	No	Background	0	M	25.94	84.45	30.2	316	97.675	1435.65	241.6	5056	3613.98	10347.2	2475.41
FruitVeg	18	No	Background	2	M	25.94
FruitVeg	18	No	FV	6	M	25.94	84.275	27.875	301.925	78.3	1432.67	223	4830.8	2897.1	9383.58	2244.87
FruitVeg	18	No	FV	10	M	25.94
FruitVeg	18	No	FV	14	M	25.94	94.175	25.325	265.9	81.9	1600.98	202.6	4254.4	3030.3	9088.28	2174.23
FruitVeg	20	No	Background	0	M	26.13	89.6	20.15	279.475	108.775	1523.2	161.2	4471.6	4024.68	10180.7	2435.57
FruitVeg	20	No	Background	2	M	26.13
FruitVeg	20	No	FV	6	M	26.13	87.9	19.5	260.56	62.74	1494.3	156	4168.96	2321.38	8140.64	1947.52
FruitVeg	20	No	FV	10	M	26.13
FruitVeg	20	No	FV	14	M	26.13	94.95	19.1	206.65	65.15	1614.15	152.8	3306.4	2410.55	7483.9	1790.41
FruitVeg	20	No	Washout	20	M	26.13
FruitVeg	23	No	Background	0	M	29.65	77.55	16.375	174.775	80.825	1318.35	131	2796.4	2990.52	7236.27	1731.17
FruitVeg	23	No	Background	2	M	29.65
FruitVeg	23	No	FV	6	M	29.65	84.525	13.775	175.2	25.475	1436.93	110.2	2803.2	942.575	5292.9	1266.24
FruitVeg	23	No	FV	10	M	29.65
FruitVeg	23	No	FV	14	M	29.65	75.65	14.3	126.025	47.375	1286.05	114.4	2016.4	1752.88	5169.73	1236.78
FruitVeg	23	No	Washout	20	M	29.65	93.125	14.35	170.65	58.25	1583.12	114.8	2730.4	2155.25	6583.57	1575.02
FruitVeg	24	No	Background	2	M	28.9
FruitVeg	24	No	FV	6	M	28.9	115.25	26	382.5	123.55	1959.25	208	6120	4571.35	12858.6	3076.22
FruitVeg	24	No	FV	10	M	28.9
FruitVeg	24	No	FV	14	M	28.9	90.8667	21.2	392.367	94.8	1544.73	169.6	6277.87	3507.6	11499.8	2751.15
FruitVeg	24	No	Washout	20	M	28.9	87.9	13.4333	311.133	67.3	1494.3	107.467	4978.13	2490.1	9070	2169.86
FruitVeg	26	No	Background	0	M	26.62	85.2	14.55	244.7	74.45	1448.4	116.4	3915.2	2754.65	8234.65	1970.01
FruitVeg	26	No	Background	2	M	26.62
FruitVeg	26	No	FV	6	M	26.62	84.52	32.04	324.7	97.94	1436.84	256.32	5195.2	3623.78	10512.1	2514.87
FruitVeg	26	No	FV	10	M	26.62
FruitVeg	26	No	FV	14	M	26.62	106.925	33.375	300.175	93.5	1817.73	267	4802.8	3459.5	10347	2475.36
FruitVeg	26	No	Washout	20	M	26.62	100.68	18.78	274.78	109.64	1711.56	150.24	4396.48	4056.68	10315	2467.69
FruitVeg	31	No	Background	2	M	30.26
FruitVeg	31	No	Control	14	M	30.26
FruitVeg	33	No	Background	2	F	23.96
FruitVeg	33	No	FV	14	F	23.96	71.775	24.675	248.8	62.225	1220.17	197.4	3980.8	2302.33	7700.7	1842.27
FruitVeg	34	No	Background	2	M	29.38
FruitVeg	34	No	Control	14	M	29.38	89.125	22.825	176.1	87.425	1515.12	182.6	2817.6	3234.72	7750.05	1854.08
FruitVeg	36	No	Background	2	F	27.73
FruitVeg	36	No	Control	14	F	27.73	70.425	14.325	191.35	66.675	1197.22	114.6	3061.6	2466.98	6840.4	1636.46
FruitVeg	37	No	Background	2	F	28.55
FruitVeg	37	No	FV	14	F	28.55	19.7	8.5	111.675	26.15	334.9	68	1786.8	967.55	3157.25	755.323
FruitVeg	38	No	Background	2	F	25.9
FruitVeg	38	No	FV	14	F	25.9	71.225	22	219.475	51.175	1210.83	176	3511.6	1893.48	6791.9	1624.86
FruitVeg	39	No	Background	2	F	26.61
FruitVeg	39	No	FV	14	F	26.61	75.4	34.925	244.325	80.8	1281.8	279.4	3909.2	2989.6	8460	2023.92
FruitVeg	40	No	Background	2	F	20.63
FruitVeg	40	No	FV	14	F	20.63	64.425	17.875	179.175	62.775	1095.22	143	2866.8	2322.67	6427.7	1537.73
FruitVeg	41	No	Background	2	F	24.22
FruitVeg	41	No	Control	14	F	24.22	63.6	18.55	200.7	70.75	1081.2	148.4	3211.2	2617.75	7058.55	1688.65
FruitVeg	42	No	Background	2	F	23.37
FruitVeg	42	No	Control	14	F	23.37	54.55	14.5	209.575	77.7	927.35	116	3353.2	2874.9	7271.45	1739.58
FruitVeg	43	No	Background	2	F	24.13
FruitVeg	43	No	FV	14	F	24.13	86.4	28.9	316.275	98	1468.8	231.2	5060.4	3626	10386.4	2484.78
FruitVeg	45	No	Background	2	M	29.52
FruitVeg	45	No	FV	14	M	29.52	94.6	26.125	317.55	76.75	1608.2	209	5080.8	2839.75	9737.75	2329.61
FruitVeg	46	No	Background	2	M	28.63
FruitVeg	46	No	Control	14	M	28.63	95.175	17.825	341.15	100.05	1617.97	142.6	5458.4	3701.85	10920.8	2612.64
FruitVeg	47	No	Background	2	F	28.9
FruitVeg	47	No	Control	14	F	28.9
FruitVeg	48	No	Background	2	M	34.29
FruitVeg	48	No	FV	14	M	34.29	100.15	36.75	488.45	163.275	1702.55	294	7815.2	6041.17	15852.9	3792.57
FruitVeg	49	No	Background	2	M	22.65
FruitVeg	49	No	Control	14	M	22.65	78.075	27.7	359.475	88.4	1327.28	221.6	5751.6	3270.8	10571.3	2529.01
FruitVeg	50	No	Background	2	F	25.31
FruitVeg	50	No	Control	14	F	25.31	72.875	25.275	253.9	71.7	1238.88	202.2	4062.4	2652.9	8156.38	1951.29
FruitVeg	53	No	Background	2	M	30.41
FruitVeg	53	No	Control	14	M	30.41	74.025	12.025	141.5	63.55	1258.43	96.2	2264	2351.35	5969.98	1428.22
FruitVeg	54	No	Background	2	F	28.7
FruitVeg	54	No	FV	14	F	28.7	50.575	20.95	178.55	51.575	859.775	167.6	2856.8	1908.28	5792.45	1385.75
FruitVeg	55	No	Background	2	M	36.55
FruitVeg	55	No	FV	14	M	36.55	108.325	27.6	284.6	128.875	1841.53	220.8	4553.6	4768.38	11384.3	2723.52
FruitVeg	56	No	Background	2	F	23.59
FruitVeg	56	No	Control	14	F	23.59	49.025	12.625	147.65	29.075	833.425	101	2362.4	1075.77	4372.6	1046.08
FruitVeg	58	No	Background	2	F	29.14
FruitVeg	58	No	FV	14	F	29.14	64.625	20.5	249.875	71.4	1098.62	164	3998	2641.8	7902.42	1890.53
FruitVeg	59	No	Background	2	M	25.65
FruitVeg	59	No	FV	14	M	25.65	91.3	33.825	391.325	58.825	1552.1	270.6	6261.2	2176.52	10260.4	2454.65
FruitVeg	60	No	Background	2	F	26.86
FruitVeg	60	No	Control	14	F	26.86	57.2333	12.5	190.5	82	972.967	100	3048	3034	7154.97	1711.71
FruitVeg	62	No	Background	2	F	25.67
FruitVeg	62	No	Control	14	F	25.67	85.4333	16.6333	227.767	92.5667	1452.37	133.067	3644.27	3424.97	8654.67	2070.49
778	1	No	K		M	38.421	37.375		8.15	42.675	635.375		130.4	1578.98	2344.75	560.945
778	1	No	M		M	38.421	106.077		448.61	138.251	1803.3		7177.76	5115.3	14096.4	3372.34
778	1	No	NK		M	38.421	59.3		95.525	28.675	1008.1		1528.4	1060.97	3597.47	860.64
778	2	No	K		M	31.4198	84.95		13.125	94.95	1444.15		210	3513.15	5167.3	1236.2
778	2	No	M		M	31.4198	84.8613		358.888	110.601	1442.64		5742.21	4092.24	11277.1	2697.87
778	2	No	NK		M	31.4198	110.9		122.2	64.1	1885.3		1955.2	2371.7	6212.2	1486.17
778	3	No	K		M	31.9069	87.55		9.9	100.1	1488.35		158.4	3703.7	5350.45	1280.01
778	3	No	M		M	31.9069	95.4689		403.749	124.426	1622.97		6459.99	4603.77	12686.7	3035.1
778	3	No	NK		M	31.9069	204.675		271.3	120.775	3479.47		4340.8	4468.68	12289	2939.94
778	4	No	M		M	37.113	91.9331		388.796	119.818	1562.86		6220.73	4433.26	12216.9	2922.69
778	4	No	NK		M	37.113	108.675		129.625	54.525	1847.48		2074	2017.42	5938.9	1420.79
778	5	No	K		M	38.6104	109.825		9.075	109.725	1867.02		145.2	4059.82	6072.05	1452.64
778	5	No	M		M	38.6104	106.077		448.61	138.251	1803.3		7177.76	5115.3	14096.4	3372.34
778	5	No	NK		M	38.6104	135.05		184.775	90.525	2295.85		2956.4	3349.42	8601.67	2057.82
778	6	No	K		M		160.7		23.175	166.925	2731.9		370.8	6176.22	9278.92	2219.84
778	6	No	NK		M		130.675		167.7	72.025	2221.48		2683.2	2664.92	7569.6	1810.91
778	7	No	K		M	34.221
778	7	No	M		M	34.221
778	8	No	K		M	37.6718	121.95		18.575	120.225	2073.15		297.2	4448.32	6818.67	1631.26
778	8	No	M		M	37.6718	102.541		433.657	133.643	1743.19		6938.5	4944.79	13626.5	3259.93
778	8	No	NK		M	37.6718	107		141.875	62.25	1819		2270	2303.25	6392.25	1529.25
778	9	No	K		M	30.9474	109.975		13.225	99.825	1869.57		211.6	3693.52	5774.7	1381.51
778	9	No	M		M	30.9474	74.2536		314.027	96.776	1262.31		5024.43	3580.71	9867.46	2360.64
778	9	No	NK		M	30.9474	129.2		178.1	71.075	2196.4		2849.6	2629.77	7675.77	1836.31
778	10	No	K		M	33.6493	93.375		9.775	84.275	1587.38		156.4	3118.18	4861.95	1163.15
778	10	No	M		M	33.6493	84.8613		358.888	110.601	1442.64		5742.21	4092.24	11277.1	2697.87
778	10	No	NK		M	33.6493	96.3		151.125	57.7	1637.1		2418	2134.9	6190	1480.86
778	11	No	K		M	41.169
778	11	No	M		M	41.169
778	12	No	K		M	36.9866	100.075		15.45	108.825	1701.27		247.2	4026.53	5975	1429.43
778	12	No	M		M	36.9866	91.9331		388.796	119.818	1562.86		6220.73	4433.26	12216.9	2922.69
778	12	No	NK		M	36.9866	109.5		133.825	62.6	1861.5		2141.2	2316.2	6318.9	1511.7
778	13	No	K		M	38.9114	124.5		20.325	141.85	2116.5		325.2	5248.45	7690.15	1839.75
778	13	No	M		M	38.9114	88.3972		373.842	115.21	1502.75		5981.47	4262.75	11747	2810.28
778	13	No	NK		M	38.9114	79.525		126.275	56.325	1351.93		2020.4	2084.02	5456.35	1305.35
778	15	No	K		M	40.3424	176.7		20.2	174.75	3003.9		323.2	6465.75	9792.85	2342.79
778	15	No	M		M	40.3424	100.206		423.701	130.551	1703.51		6779.22	4830.38	13313.1	3184.96
778	16	No	K		M	29.6114	162.575		33.625	160.925	2763.78		538	5954.23	9256	2214.35
778	16	No	M		M	29.6114	88.3972		373.842	115.21	1502.75		5981.47	4262.75	11747	2810.28
778	16	No	NK		M	29.6114	125.525		166.525	78.325	2133.92		2664.4	2898.03	7696.35	1841.23
778	17	No	K		M	32.2618	184.625		25.125	188.475	3138.62		402	6973.57	10514.2	2515.36
778	17	No	M		M	32.2618	100.206		423.701	130.551	1703.51		6779.22	4830.38	13313.1	3184.96
778	17	No	NK		M	32.2618	149.625		185.8	81.975	2543.62		2972.8	3033.08	8549.5	2045.33
778	18	No	K		M	32.7567	110.8		11.05	116.85	1883.6		176.8	4323.45	6383.85	1527.24
778	18	No	M		M	32.7567	100.206		423.701	130.551	1703.51		6779.22	4830.38	13313.1	3184.96
778	18	No	NK		M	32.7567	128.375		154.75	79.65	2182.38		2476	2947.05	7605.42	1819.48
778	19	No	K		M	29.6786	194.275		25.125	155.1	3302.67		402	5738.7	9443.38	2259.18
778	19	No	M		M	29.6786	91.9331		388.796	119.818	1562.86		6220.73	4433.26	12216.9	2922.69
778	19	No	NK		M	29.6786	175.5		236.175	98.95	2983.5		3778.8	3661.15	10423.5	2493.65
778	20	No	K		M	41.5187	121.125		19	132.2	2059.12		304	4891.4	7254.53	1735.53
778	20	No	M		M	41.5187	102.541		433.657	133.643	1743.19		6938.5	4944.79	13626.5	3259.93
778	20	No	NK		M	41.5187	150.475		170.2	84.9	2558.08		2723.2	3141.3	8422.57	2014.97
779	1	No	M		M	35.8171	86.7	26.7	364	118.1	1473.9	213.6	5824	4369.7	11881.2	2842.39
779	1	No	MC		M	35.8171	144.125	21.575	185.975	85.975	2450.12	172.6	2975.6	3181.07	8779.4	2100.33
779	1	No	LC		M	35.8171	136.35	10.05	20.325	144.35	2317.95	80.4	325.2	5340.95	8064.5	1929.31
779	2	No	M		M	31.9786	77.1	26.4	328.7	103.5	1310.7	211.2	5259.2	3829.5	10610.6	2538.42
779	2	No	MC		M	31.9786	136.5	20.275	177.925	79.5	2320.5	162.2	2846.8	2941.5	8271	1978.71
779	2	No	LC		M	31.9786	138.475	10.025	22.425	147.05	2354.07	80.2	358.8	5440.85	8233.92	1969.84
779	3	No	M		M	41.0091	97.4	36.35	413.55	131.1	1655.8	290.8	6616.8	4850.7	13414.1	3209.11
779	3	No	MC		M	41.0091	136.8	20.175	179.4	80.95	2325.6	161.4	2870.4	2995.15	8352.55	1998.22
779	3	No	LC		M	41.0091
779	4	No	M		M	33.5968	80.25	27.65	341.55	108.55	1364.25	221.2	5464.8	4016.35	11066.6	2647.51
779	4	No	MC		M	33.5968	139.825	17.15	177.3	85.1	2377.02	137.2	2836.8	3148.7	8499.73	2033.43
779	4	No	LC		M	33.5968	137.95	11.3	22.15	149.85	2345.15	90.4	354.4	5544.45	8334.4	1993.88
779	5	No	M		M	37.5119	94.825	38.475	401.8	128.05	1612.03	307.8	6428.8	4737.85	13086.5	3130.74
779	5	No	MC		M	37.5119	138.275	19.35	186.375	86.025	2350.68	154.8	2982	3182.93	8670.4	2074.26
779	5	No	LC		M	37.5119	137.325	10.225	21.775	143.175	2334.52	81.8	348.4	5297.48	8062.2	1928.76
779	6	No	M		M	35.8999	103.05	40.325	435.8	137.25	1751.85	322.6	6972.8	5078.25	14125.5	3379.31
779	6	No	MC		M	35.8999	135.6	17.675	179.9	87.875	2305.2	141.4	2878.4	3251.38	8576.38	2051.76
779	6	No	LC		M	35.8999	139.05	9.65	21.925	148.85	2363.85	77.2	350.8	5507.45	8299.3	1985.48
779	7	No	M		M	37.649	103.05	40.325	435.8	137.25	1751.85	322.6	6972.8	5078.25	14125.5	3379.31
779	7	No	MC		M	37.649	144.05	17.75	183.7	87.825	2448.85	142	2939.2	3249.53	8779.58	2100.38
779	7	No	LC		M	37.649	139.775	10.9	22.475	143.15	2376.18	87.2	359.6	5296.55	8119.52	1942.47
779	8	No	M		M	42.9809	106.15	42.125	448.8	141.25	1804.55	337	7180.8	5226.25	14548.6	3480.53
779	8	No	MC		M	42.9809	142.675	19.5	184.25	85.5	2425.48	156	2948	3163.5	8692.98	2079.66
779	8	No	LC		M	42.9809	139	11.775	23.425	142.05	2363	94.2	374.8	5255.85	8087.85	1934.89
779	9	No	M		M	39.9809	77.9	29.6	330.425	104.1	1324.3	236.8	5286.8	3851.7	10699.6	2559.71
779	9	No	MC		M	39.9809	142.6	19.525	185.375	84.45	2424.2	156.2	2966	3124.65	8671.05	2074.41
779	9	No	LC		M	39.9809	138.675	10.025	22.65	146.325	2357.48	80.2	362.4	5414.02	8214.1	1965.1
779	10	No	M		M	33.7643	80.975	30.975	343.525	109	1376.57	247.8	5496.4	4033	11153.8	2668.37
779	10	No	MC		M	33.7643	142.575	16.3	184.8	88.425	2423.77	130.4	2956.8	3271.72	8782.7	2101.12
779	10	No	LC		M	33.7643	134.25	10.25	18.775	139.45	2282.25	82	300.4	5159.65	7824.3	1871.84
779	11	No	M		M	28.6979	77.9	29.6	330.425	104.1	1324.3	236.8	5286.8	3851.7	10699.6	2559.71
779	11	No	MC		M	28.6979	143.075	14.275	182.3	88.35	2432.27	114.2	2916.8	3268.95	8732.22	2089.05
779	11	No	LC		M	28.6979	140.425	11.025	22.275	147.775	2387.23	88.2	356.4	5467.68	8299.5	1985.53
779	12	No	M		M	35.7855	94.825	38.475	401.8	128.05	1612.03	307.8	6428.8	4737.85	13086.5	3130.74
779	12	No	MC		M	35.7855	140.775	17.05	183.425	88.7	2393.18	136.4	2934.8	3281.9	8746.27	2092.41
779	12	No	LC		M	35.7855	125.075	10.4	37.3	121.075	2126.28	83.2	596.8	4479.77	7286.05	1743.07
779	13	No	M		M	33.1123	80.25	27.65	341.55	108.55	1364.25	221.2	5464.8	4016.35	11066.6	2647.51
779	13	No	MC		M	33.1123	140.925	17.85	187.725	88.725	2395.73	142.8	3003.6	3282.82	8824.95	2111.23
779	13	No	LC		M	33.1123	137.8	10.1	21.575	146.225	2342.6	80.8	345.2	5410.32	8178.93	1956.68
779	14	No	M		M	29.5349	83.85	29.05	355.8	109.55	1425.45	232.4	5692.8	4053.35	11404	2728.23
779	14	No	MC		M	29.5349	139.475	21.9	186.65	78.25	2371.07	175.2	2986.4	2895.25	8427.92	2016.25
779	14	No	LC		M	29.5349	136.55	11.65	24.375	142.35	2321.35	93.2	390	5266.95	8071.5	1930.98
779	15	No	M		M
779	15	No	MC		M
779	15	No	LC		M
779	16	No	M		M	48.4817	103.55	39.35	434.45	152.15	1760.35	314.8	6951.2	5629.55	14655.9	3506.2
779	16	No	MC		M	48.4817	141.125	15.75	177.875	87.825	2399.12	126	2846	3249.53	8620.65	2062.36
779	16	No	LC		M	48.4817	136.825	10.95	22.45	147.55	2326.02	87.6	359.2	5459.35	8232.17	1969.42
779	18	No	M		M	27.8764	80.25	27.65	341.55	108.55	1364.25	221.2	5464.8	4016.35	11066.6	2647.51
779	18	No	MC		M	27.8764	140.2	21.9	186.125	77.175	2383.4	175.2	2978	2855.48	8392.08	2007.67
779	18	No	LC		M	27.8764	137.7	10.9	23.375	145.95	2340.9	87.2	374	5400.15	8202.25	1962.26
780	11	No	M		M	40.2503	108.75	36.85	439.85	130.95	1848.75	294.8	7037.6	4845.15	14026.3	3355.57
780	11	No	NSP		M	40.2503	79.275	30.475	323.425	104.525	1347.68	243.8	5174.8	3867.43	10633.7	2543.95
780	11	No	RS		M	40.2503	98.9	31.5975	413.3	120.2	1681.3	252.78	6612.8	4447.4	12994.3	3108.68
780	11	No	WL		M	40.2503	147.325	26.6	213.5	76.75	2504.52	212.8	3416	2839.75	8973.08	2146.67
780	12	No	M		M	43.9593	113.5	38.325	454.85	135.05	1929.5	306.6	7277.6	4996.85	14510.6	3471.42
780	12	No	NSP		M	43.9593	108.375	49.05	449.825	141.65	1842.38	392.4	7197.2	5241.05	14673	3510.29
780	12	No	RS		M	43.9593	114.55	37.1275	465.475	137.15	1947.35	297.02	7447.6	5074.55	14766.5	3532.66
780	12	No	WL		M	43.9593	147.2	26.575	203.075	61.975	2502.4	212.6	3249.2	2293.07	8257.27	1975.42
780	14	No	M		M	43.0848	109.5	36.85	439.85	130.95	1861.5	294.8	7037.6	4845.15	14039	3358.62
780	14	No	NSP		M	43.0848	104.475	49.075	439	134.975	1776.07	392.6	7024	4994.07	14186.8	3393.96
780	14	No	RS		M	43.0848	112.15	34.3063	450.125	128.075	1906.55	274.45	7202	4738.77	14121.8	3378.42
780	14	No	WL		M	43.0848	144.6	26.45	202.2	60.925	2458.2	211.6	3235.2	2254.22	8159.23	1951.97
780	15	No	M		M	38.4563	91.425	28.375	372.5	107.05	1554.23	227	5960	3960.85	11702.1	2799.54
780	15	No	NSP		M	38.4563	95.125	46.55	402.775	126.7	1617.12	372.4	6444.4	4687.9	13121.8	3139.19
780	15	No	RS		M	38.4563	102.875	31.3925	419.35	116.2	1748.87	251.14	6709.6	4299.4	13009	3112.2
780	15	No	WL		M	38.4563	141.825	27.725	191.425	58.55	2411.02	221.8	3062.8	2166.35	7861.98	1880.86
780	16	No	M		M	27.941	79.35	28.275	331.675	97.375	1348.95	226.2	5306.8	3602.88	10484.8	2508.33
780	16	No	NSP		M	27.941	77.475	38.15	346.45	104.25	1317.07	305.2	5543.2	3857.25	11022.7	2637.02
780	16	No	RS		M	27.941	84.85	25.22	337.9	95.95	1442.45	201.76	5406.4	3550.15	10600.8	2536.07
780	16	No	WL		M	27.941	148.1	27.775	201.125	62.025	2517.7	222.2	3218	2294.92	8252.82	1974.36
780	17	No	M		M	43.3488	117.725	38.575	488.075	144.975	2001.32	308.6	7809.2	5364.07	15483.2	3704.11
780	17	No	NSP		M	43.3488	114.575	50.875	475.65	157.7	1947.78	407	7610.4	5834.9	15800.1	3779.92
780	17	No	RS		M	43.3488	123.95	40.2475	503.175	145.775	2107.15	321.98	8050.8	5393.67	15873.6	3797.51
780	17	No	WL		M	43.3488	145.175	28.15	201.825	65.25	2467.98	225.2	3229.2	2414.25	8336.62	1994.41
780	18	No	M		M	37.5772	119.7	38.725	491.275	144.825	2034.9	309.8	7860.4	5358.52	15563.6	3723.36
780	18	No	NSP		M	37.5772	116.95	55.5	495.35	159.6	1988.15	444	7925.6	5905.2	16262.9	3890.66
780	18	No	RS		M	37.5772	126.125	40.2475	503.175	145.775	2144.12	321.98	8050.8	5393.67	15910.6	3806.36
780	18	No	WL		M	37.5772	145.525	28.375	202.925	64.7	2473.92	227	3246.8	2393.9	8341.62	1995.6
780	19	No	M		M	38.14	103.3	33.075	423.925	125.45	1756.1	264.6	6782.8	4641.65	13445.2	3216.54
780	19	No	NSP		M	38.14	100.5	46.125	424.075	128.175	1708.5	369	6785.2	4742.48	13605.2	3254.83
780	19	No	RS		M	38.14	108.625	34.5637	434.35	126.75	1846.62	276.51	6949.6	4689.75	13762.5	3292.46
780	19	No	WL		M	38.14	144.85	28.375	194.575	61.65	2462.45	227	3113.2	2281.05	8083.7	1933.9
780	20	No	M		M	40.36	114.775	42.175	483.875	142	1951.18	337.4	7742	5254	15284.6	3656.6
780	20	No	NSP		M	40.36	114.575	52.5	481.375	150.6	1947.77	420	7702	5572.2	15642	3742.1
780	20	No	RS		M	40.36	115.625	37.4275	466.45	138.1	1965.62	299.42	7463.2	5109.7	14837.9	3549.75
780	20	No	WL		M	40.36	146.825	27.85	199.625	63.075	2496.02	222.8	3194	2333.78	8246.6	1972.87
780	22	No	M		M	51.2948	117.75	42.65	489.625	147.1	2001.75	341.2	7834	5442.7	15619.7	3736.76
780	22	No	NSP		M	51.2948	115.425	54.3	488.375	151.95	1962.22	434.4	7814	5622.15	15832.8	3787.75
780	22	No	RS		M	51.2948	126.15	40.0063	497.1	147.05	2144.55	320.05	7953.6	5440.85	15859	3794.03
780	22	No	WL		M	51.2948	147.775	27.575	201.875	61.875	2512.17	220.6	3230	2289.38	8252.15	1974.2
780	23	No	M		M	37.7066	103.325	33.2	424.775	125.45	1756.52	265.6	6796.4	4641.65	13460.2	3220.14
780	23	No	NSP		M	37.7066	98.225	44.15	406.7	130.95	1669.83	353.2	6507.2	4845.15	13375.4	3199.85
780	23	No	RS		M	37.7066	104.625	33.0162	424.925	123.475	1778.63	264.13	6798.8	4568.58	13410.1	3208.17
780	23	No	WL		M	37.7066	141.7	27.725	200.95	61.45	2408.9	221.8	3215.2	2273.65	8119.55	1942.48
780	24	No	M		M	37.8407	101.925	32.025	422.225	118.225	1732.73	256.2	6755.6	4374.32	13118.9	3138.48
780	24	No	NSP		M	37.8407	99.65	42.325	378.15	136.375	1694.05	338.6	6050.4	5045.88	13128.9	3140.89
780	24	No	RS		M	37.8407	119.75	36.8325	466.2	137.925	2035.75	294.66	7459.2	5103.22	14892.8	3562.88
780	24	No	WL		M	37.8407	144.975	28.05	205.975	63.1	2464.58	224.4	3295.6	2334.7	8319.28	1990.26
780	25	No	M		M	31.2929	98.425	31.8	396.975	117.9	1673.22	254.4	6351.6	4362.3	12641.5	3024.29
780	25	No	NSP		M	31.2929	96.15	45.075	407.35	128.5	1634.55	360.6	6517.6	4754.5	13267.2	3173.98
780	25	No	RS		M	31.2929	85.375	25.3287	308.05	101.975	1451.38	202.63	4928.8	3773.08	10355.9	2477.48
780	25	No	WL		M	31.2929	148.775	27.675	206.9	60.7	2529.18	221.4	3310.4	2245.9	8306.88	1987.29
780	26	No	M		M	39.9341	88.325	32.725	372.375	107.025	1501.52	261.8	5958	3959.93	11681.2	2794.56
780	26	No	NSP		M	39.9341	89.175	40.85	376.05	111.425	1515.97	326.8	6016.8	4122.73	11982.3	2866.58
780	26	No	RS		M	39.9341	96.25	29.56	382.375	111.3	1636.25	236.48	6118	4118.1	12108.8	2896.85
780	26	No	WL		M	39.9341	148.325	27.65	206.75	60.7	2521.52	221.2	3308	2245.9	8296.62	1984.84
783	1	No	M		M	36.7754	111.029	37.9063	441.794	114.233	1887.49	303.251	7068.7	4226.61	13486	3226.33
783	1	No	Soy		M	36.7754	172.595	33.643	244.855	79.4788	2934.11	269.144	3917.68	2940.71	10061.7	2407.09
783	1	No	Meat		M	36.7754	176.491	22.3521	254.881	83.0846	3000.35	178.817	4078.09	3074.13	10331.4	2471.62
783	2	No	M		M	36.7284	104.596	32.2755	370.24	85.7133	1778.13	258.204	5923.84	3171.39	11131.6	2663.05
783	2	No	Soy		M	36.7284	150.001	29.4109	212.5	68.9187	2550.01	235.287	3400	2549.99	8735.29	2089.78
783	2	No	Meat		M	36.7284	150.001	18.4269	212.5	68.9186	2550.01	147.415	3400	2549.99	8647.41	2068.76
783	3	No	M		M	38.8667	129.212	32.3853	418.807	127.647	2196.6	259.082	6700.92	4722.96	13879.6	3320.47
783	3	No	Soy		M	38.8667	158.65	31.2776	226.637	73.0726	2697.05	250.221	3626.18	2703.69	9277.14	2219.41
783	3	No	Meat		M	38.8667	166.837	21.38	232.354	76.9241	2836.23	171.04	3717.67	2846.19	9571.13	2289.74
783	4	No	M		M	37.1901	124.406	31.0103	405.253	104.826	2114.89	248.082	6484.05	3878.55	12725.6	3044.4
783	4	No	Soy		M	37.1901	167.646	31.9822	237.498	77.0273	2849.99	255.857	3799.98	2850.01	9755.83	2333.93
783	4	No	Meat		M	37.1901	167.648	21.7273	237.499	77.027	2850.01	173.818	3799.98	2850	9673.81	2314.31
783	5	No	M		M	29.0097	100.751	32.3996	394.825	91.042	1712.77	259.197	6317.2	3368.55	11657.7	2788.93
783	5	No	Soy		M	29.0097	123.746	25.3989	177.173	57.3497	2103.67	203.192	2834.76	2121.94	7263.57	1737.7
783	5	No	Meat		M	29.0097	132.34	17.1702	187.427	58.9166	2249.78	137.362	2998.83	2179.91	7565.88	1810.02
783	6	No	M		M	26.5432	84.2935	27.9899	361.213	84.4749	1432.99	223.92	5779.4	3125.57	10561.9	2526.77
783	6	No	Soy		M	26.5432	132.189	25.835	187.118	60.7184	2247.22	206.68	2993.89	2246.58	7694.37	1840.76
783	6	No	Meat		M	26.5432	129.546	17.1613	187.115	57.6981	2202.28	137.29	2993.84	2134.83	7468.25	1786.66
783	7	No	M		M	38.2009	115.409	32.6103	422.506	103.823	1961.95	260.882	6760.1	3841.47	12824.4	3068.04
783	7	No	Soy		M	38.2009	158.146	31.2577	233.418	72.9857	2688.49	250.061	3734.69	2700.47	9373.72	2242.52
783	7	No	Meat		M	38.2009	166.955	21.4061	236.779	74.8059	2838.23	171.249	3788.46	2767.82	9565.76	2288.46
783	8	No	M		M	39.4458	111.465	32.8517	429.444	100.917	1894.9	262.814	6871.1	3733.92	12762.7	3053.29
783	8	No	Soy		M	39.4458	176.434	33.6512	249.923	80.9026	2999.38	269.21	3998.77	2993.4	10260.7	2454.72
783	8	No	Meat		M	39.4458	176.471	22.7959	249.999	81.0807	3000	182.367	3999.99	2999.99	10182.3	2435.97
783	9	No	M		M	41.5345	109.881	32.1853	409.203	105.701	1867.97	257.482	6547.25	3910.93	12583.6	3010.44
783	9	No	Soy		M	41.5345	167.646	31.9822	237.498	77.0273	2849.99	255.857	3799.98	2850.01	9755.83	2333.93
783	9	No	Meat		M	41.5345	167.648	21.7273	237.499	77.027	2850.01	173.818	3799.98	2850	9673.81	2314.31
783	10	No	M		M	34.792	121.646	28.6255	372.54	102.038	2067.98	229.004	5960.64	3775.42	12033	2878.72
783	10	No	Soy		M	34.792	150.037	28.6588	212.417	68.9367	2550.62	229.271	3398.68	2550.66	8729.23	2088.33
783	10	No	Meat		M	34.792	150.024	19.5794	212.444	68.9307	2550.41	156.635	3399.11	2550.44	8656.59	2070.95
783	11	No	M		M	33.0393	107.028	27.4683	366.635	108.307	1819.48	219.746	5866.15	4007.36	11912.7	2849.94
783	11	No	Soy		M	33.0393	132.353	25.9393	187.501	60.8105	2250	207.514	3000.02	2249.99	7707.52	1843.9
783	11	No	Meat		M	33.0393	132.156	16.1852	183.567	60.7868	2246.65	129.482	2937.07	2249.11	7562.32	1809.17
783	12	No	M		M	27.8603	91.6268	28.0727	322.762	69.2105	1557.66	224.582	5164.2	2560.79	9507.22	2274.46
783	12	No	Soy		M	27.8603	123.529	24.2428	175	56.7566	2099.99	193.942	2800	2099.99	7193.93	1721.04
783	12	No	Meat		M	27.8603	123.528	15.8987	174.999	56.7569	2099.98	127.19	2799.98	2100.01	7127.16	1705.06
783	13	No	M		M	37.6259	102.946	35.2255	402.065	93.8633	1750.08	281.804	6433.04	3472.94	11937.9	2855.95
783	13	No	Soy		M	37.6259	150.001	29.4109	212.5	68.9187	2550.01	235.287	3400	2549.99	8735.29	2089.78
783	13	No	Meat		M	37.6259	148.5	19.3895	211.404	68.2221	2524.5	155.116	3382.47	2524.22	8586.3	2054.14
783	14	No	M		M	34.0501	96.6553	36.4264	408.004	91.615	1643.14	291.411	6528.06	3389.76	11852.4	2835.49
783	14	No	Soy		M	34.0501	150.028	29.5351	212.641	68.9549	2550.48	236.281	3402.26	2551.33	8740.36	2090.99
783	14	No	Meat		M	34.0501	149.297	19.5259	211.525	68.6196	2538.04	156.207	3384.4	2538.92	8617.57	2061.62
783	15	No	M		M	27.9231	88.9785	25.7403	360.968	78.1293	1512.63	205.922	5775.48	2890.79	10384.8	2484.41
783	15	No	Soy		M	27.9231	123.436	24.4298	184.945	57.3758	2098.41	195.438	2959.12	2122.9	7375.87	1764.56
783	15	No	Meat		M	27.9231	135.572	16.9221	192.315	62.2868	2304.73	135.377	3077.05	2304.61	7821.77	1871.24
783	16	No	M		M	43.0291	119.719	34.3419	411.966	106.573	2035.22	274.736	6591.45	3943.19	12844.6	3072.87
783	16	No	Soy		M	43.0291	194.119	37.1126	274.997	89.1889	3300.02	296.901	4399.96	3299.99	11296.9	2702.6
783	16	No	Meat		M	43.0291	194.117	24.1077	274.999	89.1892	3299.98	192.862	4399.98	3300	11192.8	2677.71
783	17	No	M		M	30.457	102.937	32.1804	374.917	97.1399	1749.93	257.443	5998.68	3594.18	11600.2	2775.17
783	17	No	Soy		M	30.457	150.449	29.3118	212.152	68.8323	2557.63	234.495	3394.43	2546.8	8733.35	2089.32
783	17	No	Meat		M	30.457	149.898	19.2894	211.97	68.8881	2548.27	154.315	3391.51	2548.86	8642.96	2067.69
783	18	No	M		M	27.7778	126.789	34.2616	394.897	103.919	2155.41	274.093	6318.35	3845.02	12592.9	3012.65
783	18	No	Soy		M	27.7778	158.824	31.2202	224.999	72.973	2700.01	249.762	3599.99	2700	9249.77	2212.86
783	18	No	Meat		M	27.7778	158.824	20.4677	225.001	72.9726	2700.01	163.742	3600.02	2699.99	9163.76	2192.29
783	19	No	M		M	35.4126	112.246	32.0005	358.99	97.1883	1908.18	256.004	5743.84	3595.97	11504	2752.15
783	19	No	Soy		M	35.4126	150.001	28.5817	212.5	68.9189	2550.02	228.654	3400.01	2550	8728.68	2088.2
783	19	No	Meat		M	35.4126	150	19.3513	212.5	68.9187	2550	154.81	3400	2549.99	8654.79	2070.52
783	20	No	M		M	40.2662	114.156	32.0103	400.528	112.401	1940.64	256.082	6408.45	4158.83	12764	3053.59
783	20	No	Soy		M	40.2662	167.646	31.9822	237.498	77.0273	2849.99	255.857	3799.98	2850.01	9755.83	2333.93
783	20	No	Meat		M	40.2662	167.647	21.6779	237.499	77.0268	2850	173.423	3799.99	2849.99	9673.4	2314.21
782	1	No	M		M	41.59	123.541	34.3674	481.265	113.526	2100.2	274.939	7700.24	4200.47	14275.8	3415.27
782	2	No	M		M	38.66	110.294	30.536	429.691	101.336	1875	244.288	6875.05	3749.43	12743.8	3048.75
782	3	No	M		M	39.43	132.37	36.8338	515.637	121.623	2250.28	294.671	8250.2	4500.04	15295.2	3659.14
782	4	No	M		M	36.61	123.541	34.3674	481.265	113.526	2100.2	274.939	7700.24	4200.47	14275.8	3415.27
782	5	No	M		M	41.11	132.37	35.8627	515.637	121.616	2250.29	286.901	8250.2	4499.81	15287.2	3657.22
782	6	No	M		M	34.89	109.79	30.2225	421.927	99.5	1866.43	241.78	6750.83	3681.5	12540.5	3000.13
782	7	No	M		M	32.96	108.127	30.4316	420.722	99.266	1838.16	243.453	6731.55	3672.84	12486	2987.08
782	8	No	M		M	29.24	118.231	31.743	461.44	109.36	2009.93	253.944	7383.04	4046.31	13693.2	3275.89
782	9	No	M		M	35.48	110.289	30.1571	423.776	101.338	1874.91	241.257	6780.42	3749.51	12646.1	3025.38
782	10	No	M		M	36.47	110.294	30.536	429.691	101.336	1875	244.288	6875.05	3749.43	12743.8	3048.75
782	11	No	M		M	37.62	110.229	30.0675	428.533	101.323	1873.89	240.54	6856.53	3748.96	12719.9	3043.04
782	12	No	M		M	41.43	134.343	36.8184	523.975	123.271	2283.83	294.547	8383.61	4561.02	15523	3713.64
782	13	No	M		M	34.31	111.436	30.9935	434.749	104.698	1894.4	247.948	6955.99	3873.83	12972.2	3103.39
782	14	No	M		M	40.23	131.954	36.7334	508.705	121.532	2243.22	293.867	8139.28	4496.68	15173.1	3629.92
782	15	No	M		M	28.01	92.1776	25.6563	358.694	84.2988	1567.02	205.251	5739.11	3119.06	10630.4	2543.17
782	16	No	M		M	33.82	114.113	30.9475	445.953	105.151	1939.93	247.58	7135.25	3890.58	13213.3	3161.09
782	17	No	M		M	52.58	107.729	31.3366	441.345	102.011	1831.39	250.693	7061.51	3774.41	12918	3090.43
782	18	No	M		M	27.77	92.1837	25.3491	348.715	84.4918	1567.12	202.793	5579.45	3126.2	10475.6	2506.11
782	1	No	NPWL		M	41.59	83.8214	29.5258	321.795	77.0278	1424.96	236.206	5148.71	2850.03	9659.91	2310.98
782	2	No	NPWL		M	38.66	74.9485	26.315	287.707	68.8933	1274.12	210.52	4603.31	2549.05	8637	2066.27
782	3	No	NPWL		M	39.43	92.4838	32.4005	354.943	85.055	1572.22	259.204	5679.1	3147.03	10657.6	2549.66
782	4	No	NPWL		M	36.61	83.2402	29.5258	321.795	76.9171	1415.08	236.206	5148.71	2845.93	9645.94	2307.64
782	5	No	NPWL		M	41.11	91.3349	31.9626	351.894	84.5752	1552.69	255.701	5630.31	3129.28	10568	2528.23
782	6	No	NPWL		M	34.89	74.4596	26.7509	319.454	68.6471	1265.81	214.007	5111.26	2539.94	9131.03	2184.46
782	7	No	NPWL		M	32.96	74.998	26.409	286.998	68.918	1274.97	211.272	4591.97	2549.97	8628.18	2064.16
782	8	No	NPWL		M	29.24	79.3828	29.443	296.04	72.9022	1349.51	235.544	4736.64	2697.38	9019.08	2157.67
782	9	No	NPWL		M	35.48	74.99	26.409	296.402	68.916	1274.83	211.272	4742.43	2549.89	8778.43	2100.1
782	10	No	NPWL		M	36.47	74.93	26.2798	287.439	68.884	1273.81	210.239	4599.03	2548.71	8631.79	2065.02
782	11	No	NPWL		M	37.62	74.9999	27.6479	287.933	68.9173	1275	221.183	4606.93	2549.94	8653.05	2070.11
782	12	No	NPWL		M	41.43	95.8326	32.9486	333.23	87.7427	1629.15	263.589	5331.68	3246.48	10470.9	2505
782	13	No	NPWL		M	34.31	74.998	26.409	318.909	68.918	1274.97	211.272	5102.55	2549.97	9138.75	2186.3
782	14	No	NPWL		M	40.23	92.6109	34.1209	321.618	85.093	1574.38	272.967	5145.88	3148.44	10141.7	2426.24
782	15	No	NPWL		M	28.01	61.766	22.7924	296.434	56.7588	1050.02	182.339	4742.95	2100.08	8075.38	1931.91
782	16	No	NPWL		M	33.82	75.0249	26.5655	262.545	68.9533	1275.42	212.524	4200.72	2551.27	8239.94	1971.28
782	17	No	NPWL		M	52.58	90.0457	33.766	320.287	84.1896	1530.78	270.128	5124.6	3115.01	10040.5	2402.04
782	18	No	NPWL		M	27.77	61.7681	23.7506	289.557	56.7597	1050.06	190.004	4632.91	2100.11	7973.08	1907.44
782	1	No	NPAAWL		M	41.59	167.649	20.0841	234.734	77.0266	2850.04	160.673	3755.75	2849.98	9616.44	2300.58
782	2	No	NPAAWL		M	38.66	149.999	18.0339	220.62	68.919	2549.99	144.271	3529.92	2550	8774.18	2099.09
782	3	No	NPAAWL		M	39.43	185.214	23.1684	232.656	85.0996	3148.64	185.347	3722.49	3148.69	10205.2	2441.43
782	4	No	NPAAWL		M	36.61	167.101	20.0841	244.251	76.0382	2840.71	160.673	3908.01	2813.41	9722.81	2326.03
782	5	No	NPAAWL		M	41.11	137.89	27.4944	244.403	85.139	2344.13	219.955	3910.44	3150.14	9624.68	2302.55
782	6	No	NPAAWL		M	34.89	150	18.8987	208.34	68.9189	2550	151.19	3333.45	2550	8584.63	2053.74
782	7	No	NPAAWL		M	32.96	149.971	18.8987	207.948	68.8486	2549.5	151.19	3327.17	2547.4	8575.26	2051.5
782	8	No	NPAAWL		M	29.24	158.779	19.9324	220.071	72.8619	2699.24	159.459	3521.13	2695.89	9075.73	2171.23
782	9	No	NPAAWL		M	35.48	149.999	18.0339	208.35	68.919	2549.99	144.271	3333.6	2550	8577.87	2052.12
782	10	No	NPAAWL		M	36.47	149.999	18.0339	208.35	68.919	2549.99	144.271	3333.6	2550	8577.87	2052.12
782	11	No	NPAAWL		M	37.62	149.999	18.0339	208.35	68.919	2549.99	144.271	3333.6	2550	8577.87	2052.12
782	12	No	NPAAWL		M	41.43	180.016	21.8747	256.828	84.6478	3060.28	174.997	4109.25	3131.97	10476.5	2506.34
782	13	No	NPAAWL		M	34.31	149.999	18.0339	208.35	68.919	2549.99	144.271	3333.6	2550	8577.87	2052.12
782	14	No	NPAAWL		M	40.23	185.266	22.2415	257.269	85.1285	3149.52	177.932	4116.3	3149.76	10593.5	2534.33
782	15	No	NPAAWL		M	28.01	123.188	15.68	171.583	56.595	2094.2	125.44	2745.33	2094.02	7058.99	1688.75
782	16	No	NPAAWL		M	33.82	150.038	18.2611	208.551	68.9703	2550.65	146.089	3336.81	2551.9	8585.45	2053.94
782	17	No	NPAAWL		M	52.58	171.314	21.9496	235.5	81.8962	2912.34	175.597	3767.99	3030.16	9886.09	2365.09
782	18	No	NPAAWL		M	27.77	123.532	19.783	161.124	56.7562	2100.04	158.264	2577.99	2099.98	6936.27	1659.4
782	1	No	HPWL		M	41.59	166.677	19.1904	225.415	76.9069	2833.51	153.523	3606.64	2845.55	9439.23	2258.19
782	2	No	HPWL		M	38.66	150.001	16.9749	207.839	68.9189	2550.03	135.799	3325.42	2550	8561.25	2048.15
782	3	No	HPWL		M	39.43	184.154	22.7138	256.09	84.6182	3130.62	181.71	4097.44	3130.87	10540.6	2521.68
782	4	No	HPWL		M	36.61	167.003	18.9825	232.284	76.9046	2839.05	151.86	3716.54	2845.47	9552.92	2285.39
782	5	No	HPWL		M	41.11	184.909	20.2661	256.623	85.0798	3143.45	162.129	4105.96	3147.95	10559.5	2526.19
782	6	No	HPWL		M	34.89	150.001	16.9749	207.839	68.9189	2550.03	135.799	3325.42	2550	8561.25	2048.15
782	7	No	HPWL		M	32.96	150.001	16.9749	207.839	68.9189	2550.03	135.799	3325.42	2550	8561.25	2048.15
782	8	No	HPWL		M	29.24	158.825	19.4453	220.068	72.973	2700.02	155.562	3521.09	2700	9076.67	2171.45
782	9	No	HPWL		M	35.48	150.001	16.9749	207.839	68.9189	2550.03	135.799	3325.42	2550	8561.25	2048.15
782	10	No	HPWL		M	36.47	150.001	16.9749	207.839	68.9189	2550.03	135.799	3325.42	2550	8561.25	2048.15
782	11	No	HPWL		M	37.62	150.001	18.8769	207.842	68.9191	2550.02	151.015	3325.46	2550.01	8576.5	2051.8
782	12	No	HPWL		M	41.43	183.466	21.4826	285.041	86.5646	3118.92	171.861	4560.66	3202.89	11054.3	2644.58
782	13	No	HPWL		M	34.31	149.471	17.3819	207.06	68.6699	2541.02	139.055	3312.97	2540.79	8533.82	2041.58
782	14	No	HPWL		M	40.23	140.04	19.3338	256.727	73.7944	2380.67	154.67	4107.64	2730.39	9373.37	2242.43
782	15	No	HPWL		M	28.01	111.463	12.5918	156.419	51.4554	1894.88	100.735	2502.7	1903.85	6402.16	1531.62
782	16	No	HPWL		M	33.82	149.74	17.5779	205.326	68.7848	2545.59	140.623	3285.21	2545.04	8516.46	2037.43
782	17	No	HPWL		M	52.58	140.04	19.3338	229.595	73.7944	2380.67	154.67	3673.52	2730.39	8939.26	2138.58
782	18	No	HPWL		M	27.77	119.325	14.2434	170.969	56.1456	2028.52	113.947	2735.5	2077.39	6955.35	1663.96
Inulin	1	No	Background	0
Inulin	2	No	Background	0
Inulin	3	No	Background	0
Inulin	4	No	Background	0
Inulin	5	No	Background	0
Inulin	6	No	Background	0
Inulin	7	No	Background	0
Inulin	8	No	Background	0
Inulin	9	No	Background	0
Inulin	10	No	Background	0
Inulin	11	No	Background	0
Inulin	12	No	Background	0
Inulin	1	No	Control	4
Inulin	2	No	Control	1
Inulin	3	No	Control	4
Inulin	4	No	Control	1
Inulin	5	No	Control	4
Inulin	6	No	Control	4
Inulin	7	No	Control	4
Inulin	8	No	Control	1
Inulin	9	No	Control	1
Inulin	10	No	Control	1
Inulin	11	No	Control	1
Inulin	12	No	Control	4
Inulin	1	No	Inulin	1
Inulin	2	No	Inulin	4
Inulin	3	No	Inulin	1
Inulin	4	No	Inulin	4
Inulin	5	No	Inulin	1
Inulin	6	No	Inulin	1
Inulin	7	No	Inulin	1
Inulin	8	No	Inulin	4
Inulin	9	No	Inulin	4
Inulin	10	No	Inulin	4
Inulin	12	No	Inulin	1
Oatabix	3	No	Background	8
Oatabix	6	Yes	Background	8
Oatabix	7	Yes	Background	8
Oatabix	9	No	Background	8
Oatabix	10	No	Background	8
Oatabix	13	No	Background	8
Oatabix	14	No	Background	8
Oatabix	3	No	Oats	12
Oatabix	6	Yes	Oats	12
Oatabix	7	Yes	Oats	12
Oatabix	9	No	Oats	12
Oatabix	10	No	Oats	12
Oatabix	13	No	Oats	12
Oatabix	14	No	Oats	12
Oatabix	3	No	Background	16
Oatabix	6	Yes	Background	16
Oatabix	7	Yes	Background	16
Oatabix	9	No	Background	16
Oatabix	10	No	Background	16
Oatabix	13	No	Background	16
Oatabix	14	No	Background	16
Plantain	1	No	Background
Plantain	2	No	Background
Plantain	3	Yes	Background
Plantain	4	No	Background
Plantain	5	No	Background
Plantain	6	No	Background
Plantain	7	No	Background
Plantain	8	No	Background
Plantain	9	No	Background
Plantain	10	No	Background
Plantain	11	No	Background
Plantain	12	No	Background
Plantain	13	No	Background
Plantain	14	No	Background
Plantain	15	No	Background
Plantain	16	No	Background
Plantain	17	No	Background
Plantain	18	No	Background
